# Supplementary material for: A Surrogate Artificial Neural Network Model for Estimating the Fatigue Life of Steel Components Based on Finite Element Simulations
Source: Materials (Basel). 2025 Jun 12;18(12):2756. doi: 10.3390/ma18122756 (PMC12195310; doi:10.3390/ma18122756)
Supplement: Supplementary file 1 [file materials-18-02756-s001.zip]

Archive with 4 entries (4 files):
- Table S1 (CSV file) - All components used for testing ANN.csv
- Table S2 (CSV file) - All components used for testing ANN.csv
- Table S3 (CSV file) - FEA generated input data for training ANN.csv
- Table S4 (CSV file) - FEA generated input data for testing ANN.csv
