# Supplementary material for: A Surrogate Artificial Neural Network Model for Estimating the Fatigue Life of Steel Components Based on Finite Element Simulations
Source: Materials (Basel). 2025 Jun 12;18(12):2756. doi: 10.3390/ma18122756 (PMC12195310; doi:10.3390/ma18122756)
Supplement: Supplementary file 1 [file materials-18-02756-s001.zip › Table S1 (CSV file) - All components used for testing ANN.csv]

Combination number	Num. of notches / holes, N	Radius, R, mm	Half-width, W/2, mm	Stress concentrator	Core hardness, HVc, HV	Surface hardness, HVs, HV	Hardened notch	Half-length, mm
1	4	7	20	N	300	580	False	80.0
2	5	9	20	N	250	500	True	122.0
3	8	4	28	H	250	500	False	116.0
4	4	6	28	H	350	580	False	80.0
5	4	5	18	N	450	450	False	80.0
6	5	7	24	N	300	580	False	102.0
7	6	2	18	N	400	600	False	80.0
8	4	5	18	N	400	650	False	80.0
9	1	3	26	H	400	600	False	80.0
10	2	9	22	N	450	630	True	80.0
11	3	5	16	N	550	550	False	80.0
12	1	7	26	N	450	450	False	80.0
13	6	7	18	N	450	630	True	122.0
14	2	9	20	H	400	650	False	80.0
15	1	3	26	H	280	500	False	80.0
16	8	9	20	N	450	450	False	196.0
17	6	3	24	N	280	500	False	80.0
18	3	2	28	H	400	650	False	80.0
19	1	12	30	H	250	500	False	80.0
20	5	2	14	H	400	600	False	80.0
21	7	2	22	H	280	500	False	80.0
22	8	5	18	N	300	550	True	132.0
23	8	5	16	N	450	630	False	132.0
24	7	10	28	N	300	580	True	186.0
25	2	6	30	H	550	550	False	80.0
26	4	7	26	N	450	630	True	80.0
27	1	7	30	N	250	500	False	80.0
28	8	7	26	N	350	580	False	164.0
29	8	2	16	N	300	300	False	84.0
30	4	3	10	N	280	500	True	80.0
31	4	9	26	H	370	370	False	96.0
32	2	2	12	H	300	550	False	80.0
33	8	2	22	H	450	630	False	84.0
34	1	12	30	H	450	630	False	80.0
35	3	6	22	N	280	500	True	80.0
36	1	6	20	H	350	580	False	80.0
37	3	4	16	N	280	500	False	80.0
38	2	9	22	H	450	450	False	80.0
39	1	6	18	N	350	580	False	80.0
40	2	12	26	N	300	580	False	80.0
41	2	8	26	H	450	630	False	80.0
42	3	9	30	N	400	650	True	80.0
43	2	5	26	H	300	300	False	80.0
44	6	3	18	N	350	580	True	80.0
45	3	5	22	H	350	580	False	80.0
46	3	6	28	N	280	500	True	80.0
47	4	9	24	H	450	630	False	96.0
48	2	4	30	H	250	500	False	80.0
49	1	6	24	N	400	600	True	80.0
50	1	4	16	H	300	580	False	80.0
51	6	2	20	H	400	650	False	80.0
52	8	3	26	H	370	370	False	100.0
53	5	5	18	N	280	500	True	82.0
54	8	2	10	H	300	300	False	84.0
55	2	7	28	N	450	630	True	80.0
56	6	5	20	H	300	580	False	98.0
57	1	8	28	N	300	580	False	80.0
58	6	9	30	H	450	450	False	146.0
59	6	3	20	H	300	300	False	80.0
60	8	10	26	N	450	630	True	212.0
61	1	8	22	N	450	630	False	80.0
62	3	10	28	N	350	580	False	80.0
63	1	12	30	N	300	550	True	80.0
64	8	9	26	H	370	370	False	196.0
65	6	11	28	H	450	450	False	170.0
66	3	7	20	H	350	580	False	80.0
67	8	4	22	H	370	370	False	116.0
68	2	12	30	N	400	600	True	80.0
69	7	7	30	N	400	600	False	144.0
70	4	11	24	N	370	370	False	112.0
71	1	10	28	N	300	580	False	80.0
72	2	4	16	N	450	450	False	80.0
73	2	7	20	N	400	650	False	80.0
74	5	6	16	H	370	370	False	92.0
75	3	12	26	H	400	600	False	90.0
76	4	11	26	H	370	370	False	112.0
77	2	2	20	H	400	600	False	80.0
78	7	12	28	H	400	650	False	214.0
79	4	4	22	N	550	550	False	80.0
80	7	9	20	N	300	580	True	172.0
81	7	5	26	N	400	600	True	116.0
82	7	3	24	N	280	500	False	88.0
83	3	8	28	N	250	500	True	80.0
84	4	8	22	N	300	580	False	88.0
85	3	6	16	N	250	500	False	80.0
86	1	2	16	H	350	580	False	80.0
87	5	3	16	N	250	500	False	80.0
88	2	5	30	N	370	370	False	80.0
89	5	7	28	N	400	650	True	102.0
90	6	9	26	H	350	580	False	146.0
91	7	2	16	H	300	300	False	80.0
92	5	10	28	N	300	580	False	132.0
93	7	7	26	N	400	650	True	144.0
94	3	2	20	N	400	600	True	80.0
95	3	2	20	N	300	300	False	80.0
96	8	2	22	H	300	580	False	84.0
97	6	4	24	H	400	650	False	86.0
98	8	2	22	N	300	580	True	84.0
99	4	2	12	N	300	580	False	80.0
100	2	10	28	N	370	370	False	80.0
101	7	6	16	H	370	370	False	130.0
102	3	3	20	N	550	550	False	80.0
103	5	6	28	H	400	650	False	92.0
104	7	3	24	H	400	650	False	88.0
105	2	2	30	N	300	580	True	80.0
106	6	4	20	N	300	300	False	86.0
107	8	6	22	N	250	500	False	148.0
108	7	2	22	N	400	650	True	80.0
109	4	2	20	N	450	630	False	80.0
110	8	2	22	H	550	550	False	84.0
111	4	3	18	N	400	650	False	80.0
112	7	6	18	H	550	550	False	130.0
113	7	4	14	H	400	600	False	102.0
114	7	2	12	N	350	580	False	80.0
115	6	6	16	H	450	630	False	110.0
116	4	4	28	N	300	550	True	80.0
117	6	3	14	H	250	500	False	80.0
118	3	7	26	N	450	450	False	80.0
119	5	10	30	N	400	600	False	132.0
120	5	2	22	H	300	550	False	80.0
121	3	11	24	N	300	580	True	84.0
122	6	3	12	H	450	630	False	80.0
123	2	8	24	H	450	450	False	80.0
124	1	5	14	H	300	300	False	80.0
125	5	4	14	H	300	300	False	80.0
126	3	9	28	N	300	580	True	80.0
127	1	11	30	N	370	370	False	80.0
128	1	11	28	N	300	550	False	80.0
129	4	7	22	H	550	550	False	80.0
130	3	5	20	H	400	650	False	80.0
131	8	4	18	N	400	650	False	116.0
132	6	2	14	N	250	500	False	80.0
133	5	6	18	N	450	450	False	92.0
134	2	2	10	H	400	600	False	80.0
135	5	2	10	N	450	630	False	80.0
136	4	12	30	H	300	550	False	120.0
137	6	10	28	H	550	550	False	158.0
138	2	2	30	N	400	600	True	80.0
139	6	11	24	H	280	500	False	170.0
140	6	8	18	N	350	580	False	134.0
141	7	5	14	N	250	500	True	116.0
142	5	3	18	H	450	450	False	80.0
143	6	5	28	N	400	650	False	98.0
144	2	7	30	H	300	580	False	80.0
145	1	8	18	N	370	370	False	80.0
146	6	10	26	N	300	550	True	158.0
147	7	4	22	H	450	630	False	102.0
148	2	9	24	N	280	500	False	80.0
149	6	7	22	H	400	650	False	122.0
150	5	3	26	H	400	650	False	80.0
151	4	5	26	N	450	630	True	80.0
152	6	5	20	N	350	580	False	98.0
153	5	9	24	H	370	370	False	122.0
154	6	7	22	H	300	300	False	122.0
155	6	12	30	H	400	650	False	182.0
156	3	5	30	N	300	580	True	80.0
157	5	5	18	N	300	550	True	82.0
158	5	3	20	N	450	450	False	80.0
159	1	12	26	N	280	500	False	80.0
160	5	3	14	N	450	450	False	80.0
161	6	11	26	H	450	450	False	170.0
162	4	9	22	H	350	580	False	96.0
163	4	2	12	N	450	450	False	80.0
164	4	7	16	N	400	650	False	80.0
165	7	3	20	N	400	600	True	88.0
166	6	10	24	N	400	600	True	158.0
167	6	9	28	N	250	500	False	146.0
168	4	7	20	N	370	370	False	80.0
169	8	12	30	H	370	370	False	244.0
170	4	10	30	H	250	500	False	104.0
171	6	4	26	N	350	580	False	86.0
172	3	3	24	N	370	370	False	80.0
173	2	6	24	H	400	650	False	80.0
174	3	3	14	H	400	600	False	80.0
175	1	3	14	N	450	630	False	80.0
176	1	3	26	N	400	600	False	80.0
177	3	11	30	H	280	500	False	84.0
178	7	8	18	N	280	500	True	158.0
179	6	2	28	N	250	500	True	80.0
180	5	5	24	H	300	550	False	82.0
181	6	3	16	H	300	300	False	80.0
182	7	3	10	N	450	630	False	88.0
183	2	3	24	N	400	600	False	80.0
184	7	7	28	N	300	580	False	144.0
185	7	2	26	N	350	580	True	80.0
186	5	2	22	N	350	580	False	80.0
187	5	6	26	N	300	580	False	92.0
188	6	5	16	H	370	370	False	98.0
189	7	11	24	H	350	580	False	200.0
190	2	10	26	N	300	300	False	80.0
191	2	4	14	H	300	300	False	80.0
192	3	4	30	H	400	600	False	80.0
193	1	5	22	H	550	550	False	80.0
194	1	11	30	H	450	450	False	80.0
195	7	2	26	H	400	600	False	80.0
196	5	4	26	H	370	370	False	80.0
197	1	3	28	H	280	500	False	80.0
198	4	5	26	H	550	550	False	80.0
199	2	5	24	N	300	550	True	80.0
200	1	7	22	H	370	370	False	80.0
201	2	3	10	H	450	450	False	80.0
202	1	6	26	N	450	630	False	80.0
203	6	12	28	H	300	300	False	182.0
204	7	2	30	H	300	550	False	80.0
205	3	7	22	N	350	580	False	80.0
206	5	4	30	N	350	580	False	80.0
207	1	2	18	N	450	630	True	80.0
208	7	2	24	N	300	580	False	80.0
209	4	2	14	H	370	370	False	80.0
210	8	12	28	N	400	600	True	244.0
211	2	10	22	H	400	650	False	80.0
212	1	6	24	H	450	630	False	80.0
213	1	2	22	N	300	550	True	80.0
214	8	6	24	H	550	550	False	148.0
215	8	7	22	H	300	580	False	164.0
216	4	10	26	H	400	600	False	104.0
217	5	4	24	H	450	630	False	80.0
218	6	4	28	H	370	370	False	86.0
219	8	9	30	N	250	500	False	196.0
220	1	2	22	N	400	600	True	80.0
221	7	7	18	H	450	450	False	144.0
222	1	10	26	N	450	450	False	80.0
223	3	3	14	N	550	550	False	80.0
224	8	11	26	H	350	580	False	228.0
225	1	9	20	N	300	580	False	80.0
226	6	12	30	H	280	500	False	182.0
227	2	2	26	N	300	550	True	80.0
228	8	6	24	N	280	500	False	148.0
229	2	3	24	N	550	550	False	80.0
230	1	11	26	H	400	600	False	80.0
231	8	4	14	H	300	550	False	116.0
232	8	2	30	H	400	650	False	84.0
233	7	9	30	N	400	600	False	172.0
234	6	11	28	N	400	600	False	170.0
235	6	9	30	N	280	500	False	146.0
236	8	9	26	N	400	600	False	196.0
237	7	5	16	N	400	600	True	116.0
238	8	2	20	H	350	580	False	84.0
239	2	2	24	N	550	550	False	80.0
240	2	5	14	N	400	650	True	80.0
241	8	10	24	N	450	450	False	212.0
242	3	12	28	H	350	580	False	90.0
243	5	8	26	N	370	370	False	112.0
244	2	5	16	N	550	550	False	80.0
245	6	4	12	H	300	580	False	86.0
246	8	5	28	N	250	500	True	132.0
247	5	4	24	H	400	650	False	80.0
248	7	7	24	H	300	550	False	144.0
249	1	10	28	N	300	550	False	80.0
250	4	3	28	N	400	650	True	80.0
251	8	9	24	H	400	650	False	196.0
252	5	3	24	N	250	500	True	80.0
253	5	3	28	N	300	300	False	80.0
254	7	3	12	H	400	600	False	88.0
255	1	6	22	N	370	370	False	80.0
256	3	8	18	H	350	580	False	80.0
257	6	4	20	H	370	370	False	86.0
258	1	9	28	N	450	630	True	80.0
259	7	5	18	H	450	630	False	116.0
260	5	3	30	N	350	580	True	80.0
261	5	10	22	N	300	300	False	132.0
262	3	3	18	N	450	450	False	80.0
263	6	9	26	N	450	630	False	146.0
264	5	6	18	N	300	550	False	92.0
265	4	4	28	N	450	630	False	80.0
266	1	8	24	N	450	630	False	80.0
267	7	2	14	N	400	600	False	80.0
268	3	3	20	H	350	580	False	80.0
269	6	5	26	H	400	600	False	98.0
270	2	6	30	N	370	370	False	80.0
271	8	6	28	N	370	370	False	148.0
272	1	2	26	N	300	300	False	80.0
273	6	8	30	N	450	450	False	134.0
274	6	10	28	N	250	500	False	158.0
275	5	11	26	N	350	580	True	142.0
276	4	3	16	N	300	300	False	80.0
277	4	4	22	N	450	450	False	80.0
278	6	5	14	N	400	650	False	98.0
279	2	10	24	N	400	600	True	80.0
280	3	8	20	H	300	550	False	80.0
281	2	10	30	N	300	550	True	80.0
282	8	6	28	N	450	630	False	148.0
283	5	7	16	H	350	580	False	102.0
284	5	5	16	N	280	500	True	82.0
285	1	7	30	N	400	650	False	80.0
286	2	2	26	N	450	630	True	80.0
287	4	8	18	H	300	580	False	88.0
288	2	7	24	N	400	650	False	80.0
289	5	11	26	H	250	500	False	142.0
290	1	4	14	H	280	500	False	80.0
291	1	4	24	N	400	600	False	80.0
292	8	9	28	H	350	580	False	196.0
293	4	9	28	N	450	630	True	96.0
294	2	12	28	H	300	580	False	80.0
295	7	4	12	N	370	370	False	102.0
296	1	6	28	H	250	500	False	80.0
297	8	5	22	H	300	300	False	132.0
298	5	3	26	H	550	550	False	80.0
299	2	8	22	H	450	630	False	80.0
300	5	10	30	H	450	630	False	132.0
301	5	2	28	H	280	500	False	80.0
302	7	5	14	N	450	630	False	116.0
303	2	3	30	H	550	550	False	80.0
304	3	6	26	H	450	450	False	80.0
305	8	2	20	N	350	580	False	84.0
306	8	3	30	N	550	550	False	100.0
307	5	7	18	N	370	370	False	102.0
308	6	4	30	H	370	370	False	86.0
309	5	2	16	H	300	300	False	80.0
310	6	8	18	N	450	630	False	134.0
311	6	12	28	N	450	630	False	182.0
312	3	6	28	H	450	450	False	80.0
313	4	4	28	N	300	580	False	80.0
314	4	10	24	H	300	300	False	104.0
315	2	7	26	H	250	500	False	80.0
316	3	7	26	H	280	500	False	80.0
317	3	9	24	H	400	650	False	80.0
318	2	2	22	N	300	580	True	80.0
319	1	2	20	N	370	370	False	80.0
320	8	8	20	H	370	370	False	180.0
321	8	6	30	N	250	500	False	148.0
322	8	6	16	H	350	580	False	148.0
323	6	11	30	N	450	450	False	170.0
324	1	7	20	N	300	550	True	80.0
325	4	6	22	N	450	630	False	80.0
326	8	5	20	H	550	550	False	132.0
327	3	9	20	H	280	500	False	80.0
328	8	5	24	N	300	550	False	132.0
329	1	2	16	N	300	580	True	80.0
330	2	4	28	H	280	500	False	80.0
331	8	6	20	H	400	600	False	148.0
332	3	6	28	H	450	630	False	80.0
333	6	9	20	N	300	580	True	146.0
334	3	8	20	N	300	580	False	80.0
335	6	9	30	N	300	300	False	146.0
336	1	2	28	N	300	580	True	80.0
337	2	9	24	H	350	580	False	80.0
338	1	8	30	N	300	550	False	80.0
339	3	5	30	H	300	580	False	80.0
340	5	7	30	N	350	580	True	102.0
341	4	8	28	N	370	370	False	88.0
342	5	3	18	H	400	600	False	80.0
343	4	5	28	N	250	500	True	80.0
344	5	6	20	H	400	600	False	92.0
345	8	2	16	N	350	580	True	84.0
346	7	2	30	N	370	370	False	80.0
347	4	6	26	H	280	500	False	80.0
348	5	8	24	N	350	580	False	112.0
349	6	4	28	H	250	500	False	86.0
350	6	7	18	N	400	650	True	122.0
351	8	5	14	N	250	500	False	132.0
352	5	4	12	H	550	550	False	80.0
353	8	5	28	N	300	580	False	132.0
354	8	8	30	N	350	580	True	180.0
355	3	8	18	N	400	600	False	80.0
356	1	4	24	H	400	600	False	80.0
357	5	4	16	H	550	550	False	80.0
358	7	7	30	N	550	550	False	144.0
359	7	3	18	N	250	500	True	88.0
360	4	9	24	N	250	500	True	96.0
361	7	8	30	N	350	580	True	158.0
362	8	3	14	H	300	550	False	100.0
363	8	2	18	H	370	370	False	84.0
364	8	8	20	N	300	550	False	180.0
365	6	6	24	H	370	370	False	110.0
366	7	3	22	N	300	550	True	88.0
367	8	6	26	N	370	370	False	148.0
368	3	7	30	N	550	550	False	80.0
369	8	6	28	N	400	600	False	148.0
370	6	3	30	N	400	650	True	80.0
371	2	4	18	H	300	300	False	80.0
372	8	5	26	N	250	500	False	132.0
373	2	4	22	H	300	300	False	80.0
374	2	2	12	N	300	580	True	80.0
375	2	8	28	H	300	580	False	80.0
376	7	4	16	N	300	580	False	102.0
377	4	11	26	H	300	300	False	112.0
378	8	6	24	H	400	600	False	148.0
379	3	8	24	N	350	580	False	80.0
380	5	8	24	H	300	300	False	112.0
381	4	4	18	H	300	580	False	80.0
382	7	9	22	N	400	600	True	172.0
383	8	8	22	N	550	550	False	180.0
384	8	9	22	N	400	650	True	196.0
385	2	12	28	H	400	650	False	80.0
386	1	9	24	H	370	370	False	80.0
387	7	2	26	H	450	630	False	80.0
388	2	2	14	H	400	650	False	80.0
389	8	10	22	N	400	650	True	212.0
390	6	7	16	H	400	650	False	122.0
391	7	8	30	N	300	550	False	158.0
392	2	4	22	N	250	500	True	80.0
393	2	6	20	N	300	580	False	80.0
394	6	2	26	H	400	650	False	80.0
395	5	4	28	N	450	630	True	80.0
396	6	2	26	H	400	600	False	80.0
397	1	5	30	N	300	580	False	80.0
398	8	11	26	H	400	650	False	228.0
399	4	2	26	N	300	580	False	80.0
400	1	5	26	N	300	580	False	80.0
