# Supplementary material for: A Surrogate Artificial Neural Network Model for Estimating the Fatigue Life of Steel Components Based on Finite Element Simulations
Source: Materials (Basel). 2025 Jun 12;18(12):2756. doi: 10.3390/ma18122756 (PMC12195310; doi:10.3390/ma18122756)
Supplement: Supplementary file 1 [file materials-18-02756-s001.zip › Table S2 (CSV file) - All components used for testing ANN.csv]

Combination number	Num. of notches / holes, N	Radius, R, mm	Half-width, W/2, mm	Stress concentrator	Core hardness, HVc, HV	Surface hardness, HVs, HV	Hardened notch	Half-length, mm
1	1	5.5	15	N	330	540	True	80.0
2	4	9.5	29	H	415	620	False	100.0
3	6	5.5	15	N	360	640	False	104.0
4	5	3.5	29	N	290	570	True	80.0
5	4	3.5	23	N	270	500	False	80.0
6	7	11.5	29	H	320	550	False	206.0
7	2	8.5	27	N	415	620	False	80.0
8	1	2.5	21	N	460	460	False	80.0
9	1	7.5	21	N	325	325	False	80.0
10	2	11.5	29	N	360	640	True	80.0
11	6	3.5	11	N	320	550	False	80.0
12	1	4.5	21	H	415	620	False	80.0
13	1	9.5	21	N	360	640	True	80.0
14	1	4.5	19	H	330	540	False	80.0
15	8	3.5	19	H	270	500	False	108.0
16	3	4.5	25	N	270	500	False	80.0
17	2	2.5	11	N	300	480	True	80.0
18	1	2.5	27	N	300	480	True	80.0
19	6	8.5	21	N	290	570	False	140.0
20	1	5.5	27	N	415	620	False	80.0
21	3	3.5	17	N	270	500	True	80.0
22	6	9.5	23	N	290	570	True	152.0
23	3	2.5	19	N	525	525	False	80.0
24	5	4.5	19	N	320	590	False	80.0
25	2	5.5	17	H	390	390	False	80.0
26	6	3.5	11	H	300	480	False	80.0
27	2	4.5	15	H	525	525	False	80.0
28	5	5.5	21	H	460	460	False	86.0
29	5	5.5	19	H	290	570	False	86.0
30	8	2.5	25	H	330	540	False	92.0
31	7	7.5	23	H	325	325	False	150.0
32	2	4.5	29	H	320	550	False	80.0
33	2	3.5	17	H	325	325	False	80.0
34	2	4.5	29	H	460	460	False	80.0
35	5	7.5	25	N	300	480	True	106.0
36	2	7.5	17	N	330	540	False	80.0
37	5	3.5	17	N	320	550	True	80.0
38	2	11.5	29	H	270	500	False	80.0
39	2	6.5	17	H	270	500	False	80.0
40	6	3.5	13	H	320	590	False	80.0
41	5	5.5	19	N	330	540	True	86.0
42	6	11.5	27	N	415	620	True	176.0
43	6	4.5	19	H	360	640	False	92.0
44	4	3.5	17	N	270	500	True	80.0
45	8	4.5	17	N	415	620	True	124.0
46	1	10.5	27	H	460	460	False	80.0
47	8	6.5	23	N	320	590	False	156.0
48	2	2.5	25	N	390	390	False	80.0
49	7	11.5	29	H	415	620	False	206.0
50	3	4.5	15	H	290	570	False	80.0
51	3	6.5	25	N	325	325	False	80.0
52	3	4.5	15	H	320	590	False	80.0
53	3	4.5	29	N	460	460	False	80.0
54	5	6.5	21	N	325	325	False	96.0
55	4	7.5	25	N	290	570	True	84.0
56	8	5.5	21	N	320	550	True	140.0
57	4	11.5	25	N	320	590	True	116.0
58	3	3.5	11	H	325	325	False	80.0
59	5	7.5	23	N	460	460	False	106.0
60	7	6.5	29	N	270	500	True	136.0
61	2	5.5	19	N	460	460	False	80.0
62	3	8.5	27	N	360	640	True	80.0
63	8	3.5	23	N	460	460	False	108.0
64	4	8.5	27	H	290	570	False	92.0
65	8	5.5	19	H	320	550	False	140.0
66	8	7.5	27	H	320	550	False	172.0
67	3	3.5	27	H	325	325	False	80.0
68	5	8.5	19	H	330	540	False	116.0
69	8	10.5	27	N	460	460	False	220.0
70	8	4.5	25	H	325	325	False	124.0
71	7	10.5	27	N	290	570	True	192.0
72	2	2.5	27	N	330	540	False	80.0
73	8	4.5	21	N	330	540	True	124.0
74	2	9.5	21	N	415	620	True	80.0
75	4	3.5	23	N	360	640	True	80.0
76	8	2.5	23	N	270	500	True	92.0
77	3	3.5	25	N	390	390	False	80.0
78	7	4.5	17	H	320	550	False	108.0
79	4	6.5	17	N	300	480	True	80.0
80	7	2.5	21	N	390	390	False	80.0
81	8	3.5	19	N	300	480	True	108.0
82	5	2.5	29	H	415	620	False	80.0
83	2	3.5	19	H	360	640	False	80.0
84	3	5.5	15	N	320	590	False	80.0
85	2	6.5	19	N	360	640	False	80.0
86	7	3.5	29	N	460	460	False	94.0
87	3	3.5	11	N	330	540	False	80.0
88	6	5.5	27	N	390	390	False	104.0
89	8	10.5	29	H	290	570	False	220.0
90	5	2.5	17	N	320	590	False	80.0
91	6	2.5	11	H	320	590	False	80.0
92	5	2.5	25	H	320	550	False	80.0
93	5	2.5	23	N	330	540	True	80.0
94	4	2.5	15	N	330	540	True	80.0
95	4	4.5	17	N	360	640	True	80.0
96	8	6.5	25	N	415	620	False	156.0
97	4	6.5	15	H	325	325	False	80.0
98	4	4.5	13	N	360	640	False	80.0
99	4	2.5	27	H	415	620	False	80.0
100	6	6.5	23	N	270	500	False	116.0
101	8	2.5	25	N	320	590	False	92.0
102	2	10.5	29	H	415	620	False	80.0
103	5	2.5	19	N	330	540	True	80.0
104	2	6.5	23	H	325	325	False	80.0
105	1	6.5	25	N	460	460	False	80.0
106	1	3.5	29	H	290	570	False	80.0
107	5	9.5	23	H	300	480	False	126.0
108	3	3.5	19	H	460	460	False	80.0
109	6	10.5	23	N	325	325	False	164.0
110	8	4.5	19	N	360	640	True	124.0
111	2	8.5	27	H	320	590	False	80.0
112	7	7.5	19	H	415	620	False	150.0
113	3	6.5	27	H	330	540	False	80.0
114	6	7.5	29	H	290	570	False	128.0
115	8	3.5	21	H	460	460	False	108.0
116	5	3.5	11	N	460	460	False	80.0
117	6	5.5	23	H	270	500	False	104.0
118	1	10.5	27	N	415	620	False	80.0
119	1	2.5	13	H	460	460	False	80.0
120	3	4.5	15	H	330	540	False	80.0
