# Supplementary material for: A Surrogate Artificial Neural Network Model for Estimating the Fatigue Life of Steel Components Based on Finite Element Simulations
Source: Materials (Basel). 2025 Jun 12;18(12):2756. doi: 10.3390/ma18122756 (PMC12195310; doi:10.3390/ma18122756)
Supplement: Supplementary file 1 [file materials-18-02756-s001.zip › Table S3 (CSV file) - FEA generated input data for training ANN.csv]

Combination number	Loading condition	Num. of notches / holes, N	Radius, R, mm	Half-width, W/2, mm	Stress concentrator	Core hardness, HVc, HV	Surface hardness, HVs, HV	Hardened notch	Half-length, mm	Number of cycles to failure, Nf	Maximum strain amplitude, mm/mm	Maximum stress amplitude, MPa	Gross nominal stress, MPa	Number of cycles to failure, log(Nf)
1	1	4	7	20	N	300	580	False	80.0	62568.88	0.0021	370.75	290.13	4.796
1	2	4	7	20	N	300	580	False	80.0	14422.265	0.0031	371.315	382.83	4.159
1	3	4	7	20	N	300	580	False	80.0	6628.075	0.0039	399.17	450.24	3.821
1	4	4	7	20	N	300	580	False	80.0	3719.305	0.0046	423.485	505.15	3.57
1	5	4	7	20	N	300	580	False	80.0	1115.225	0.007	444.38	552.32	3.047
1	6	4	7	20	N	300	580	False	80.0	412.33	0.0104	477.39	594.1	2.615
1	7	4	7	20	N	300	580	False	80.0	222.815	0.0137	501.495	631.89	2.348
1	8	4	7	20	N	300	580	False	80.0	133.12	0.0173	523.21	666.55	2.124
1	9	4	7	20	N	300	580	False	80.0	83.215	0.0218	543.1	698.71	1.92
1	10	4	7	20	N	300	580	False	80.0	54.995	0.0267	579.635	728.78	1.74
2	1	5	9	20	N	250	500	True	122.0	17179883.665	0.0011	225.84	226.4	7.235
2	2	5	9	20	N	250	500	True	122.0	947110.805	0.0016	287.24	298.74	5.976
2	3	5	9	20	N	250	500	True	122.0	260814.86	0.002	339.6	351.34	5.416
2	4	5	9	20	N	250	500	True	122.0	17053.535	0.0034	564.375	394.19	4.232
2	5	5	9	20	N	250	500	True	122.0	1029.92	0.0063	676.16	430.99	3.013
2	6	5	9	20	N	250	500	True	122.0	295.955	0.0091	726.69	463.6	2.471
2	7	5	9	20	N	250	500	True	122.0	117.365	0.0127	765.765	493.08	2.07
2	8	5	9	20	N	250	500	True	122.0	55.385	0.0171	798.355	520.13	1.743
2	9	5	9	20	N	250	500	True	122.0	28.67	0.0228	825.155	545.23	1.457
2	10	5	9	20	N	250	500	True	122.0	16.175	0.0296	854.275	568.7	1.209
3	1	8	4	28	H	250	500	False	116.0	103262.49	0.0018	342.025	339.74	5.014
3	2	8	4	28	H	250	500	False	116.0	19554.87	0.0028	396.66	448.29	4.291
3	3	8	4	28	H	250	500	False	116.0	7606.66	0.0038	437.125	527.22	3.881
3	4	8	4	28	H	250	500	False	116.0	3722.74	0.0048	471.3	591.52	3.571
3	5	8	4	28	H	250	500	False	116.0	1623.475	0.0065	519.11	646.75	3.21
3	6	8	4	28	H	250	500	False	116.0	619.885	0.0096	610.645	695.68	2.792
3	7	8	4	28	H	250	500	False	116.0	265.1	0.014	631.925	739.92	2.423
3	8	8	4	28	H	250	500	False	116.0	143.675	0.0188	651.995	780.52	2.157
3	9	8	4	28	H	250	500	False	116.0	94.885	0.023	673.825	818.17	1.977
3	10	8	4	28	H	250	500	False	116.0	64.25	0.0279	694.665	853.39	1.808
4	1	4	6	28	H	350	580	False	80.0	64894.9	0.0021	435.275	421.94	4.812
4	2	4	6	28	H	350	580	False	80.0	13389.82	0.0032	466.55	556.75	4.127
4	3	4	6	28	H	350	580	False	80.0	4391.36	0.0043	522.04	654.78	3.643
4	4	4	6	28	H	350	580	False	80.0	2189.095	0.0053	570.445	734.63	3.34
4	5	4	6	28	H	350	580	False	80.0	997.02	0.0069	632.62	803.22	2.999
4	6	4	6	28	H	350	580	False	80.0	450.12	0.0093	743.545	863.99	2.653
4	7	4	6	28	H	350	580	False	80.0	224.245	0.0124	849.14	918.94	2.351
4	8	4	6	28	H	350	580	False	80.0	123.515	0.0161	875.7	969.36	2.092
4	9	4	6	28	H	350	580	False	80.0	72.75	0.0208	905.175	1016.12	1.862
4	10	4	6	28	H	350	580	False	80.0	45.655	0.026	934.415	1059.86	1.659
5	1	4	5	18	N	450	450	False	80.0	225344.775	0.0024	407.22	395.46	5.353
5	2	4	5	18	N	450	450	False	80.0	20236.64	0.0038	437.395	521.82	4.306
5	3	4	5	18	N	450	450	False	80.0	6044.305	0.0048	471.56	613.7	3.781
5	4	4	5	18	N	450	450	False	80.0	1755.69	0.0065	509.435	688.54	3.244
5	5	4	5	18	N	450	450	False	80.0	405.655	0.0099	569.115	752.83	2.608
5	6	4	5	18	N	450	450	False	80.0	187.94	0.0129	606.93	809.78	2.274
5	7	4	5	18	N	450	450	False	80.0	95.83	0.0166	643.655	861.29	1.982
5	8	4	5	18	N	450	450	False	80.0	58.82	0.0203	668.445	908.54	1.77
5	9	4	5	18	N	450	450	False	80.0	38.65	0.0243	693.205	952.37	1.587
5	10	4	5	18	N	450	450	False	80.0	26.46	0.0287	719.97	993.36	1.423
6	1	5	7	24	N	300	580	False	102.0	41909.375	0.0024	389.24	311.69	4.622
6	2	5	7	24	N	300	580	False	102.0	9723.61	0.0035	405.5	411.28	3.988
6	3	5	7	24	N	300	580	False	102.0	4565.325	0.0043	418.945	483.7	3.659
6	4	5	7	24	N	300	580	False	102.0	2724.705	0.0051	442.775	542.69	3.435
6	5	5	7	24	N	300	580	False	102.0	1147.67	0.0069	465.275	593.35	3.06
6	6	5	7	24	N	300	580	False	102.0	351.715	0.011	498.46	638.24	2.546
6	7	5	7	24	N	300	580	False	102.0	190.075	0.0144	522.615	678.84	2.279
6	8	5	7	24	N	300	580	False	102.0	111.915	0.0184	544.365	716.08	2.049
6	9	5	7	24	N	300	580	False	102.0	72.055	0.0228	580.265	750.62	1.858
6	10	5	7	24	N	300	580	False	102.0	46.72	0.0282	622.825	782.94	1.67
7	1	6	2	18	N	400	600	False	80.0	10415.93	0.0035	774.65	477.64	4.018
7	2	6	2	18	N	400	600	False	80.0	2011.52	0.0049	784.96	630.25	3.304
7	3	6	2	18	N	400	600	False	80.0	834.555	0.0061	810.16	741.23	2.921
7	4	6	2	18	N	400	600	False	80.0	401.555	0.0074	835.535	831.62	2.604
7	5	6	2	18	N	400	600	False	80.0	217.185	0.0088	858.39	909.27	2.337
7	6	6	2	18	N	400	600	False	80.0	125.62	0.0106	878.765	978.06	2.099
7	7	6	2	18	N	400	600	False	80.0	59.205	0.0138	910.105	1040.26	1.772
7	8	6	2	18	N	400	600	False	80.0	24.62	0.0197	948.3	1097.34	1.391
7	9	6	2	18	N	400	600	False	80.0	14.165	0.0271	982.06	1150.27	1.151
7	10	6	2	18	N	400	600	False	80.0	15.65	0.0339	1009.04	1199.79	1.195
8	1	4	5	18	N	400	650	False	80.0	45843.405	0.0029	467.675	422.2	4.661
8	2	4	5	18	N	400	650	False	80.0	7645.735	0.0042	495.935	557.09	3.883
8	3	4	5	18	N	400	650	False	80.0	2977.42	0.0054	502.79	655.19	3.474
8	4	4	5	18	N	400	650	False	80.0	1649.425	0.0063	523.4	735.09	3.217
8	5	4	5	18	N	400	650	False	80.0	977.315	0.0073	543.63	803.72	2.99
8	6	4	5	18	N	400	650	False	80.0	385.085	0.01	571.71	864.53	2.586
8	7	4	5	18	N	400	650	False	80.0	183.155	0.0133	602.15	919.51	2.263
8	8	4	5	18	N	400	650	False	80.0	102.845	0.017	633.895	969.96	2.012
8	9	4	5	18	N	400	650	False	80.0	63.09	0.0213	682.665	1016.75	1.8
8	10	4	5	18	N	400	650	False	80.0	39.06	0.0265	740.665	1060.52	1.592
9	1	1	3	26	H	400	600	False	80.0	46597.73	0.0024	498.34	467.89	4.668
9	2	1	3	26	H	400	600	False	80.0	5605.82	0.004	519.25	617.38	3.749
9	3	1	3	26	H	400	600	False	80.0	1963.78	0.0053	552.925	726.09	3.293
9	4	1	3	26	H	400	600	False	80.0	997.98	0.0065	575.85	814.64	2.999
9	5	1	3	26	H	400	600	False	80.0	591.16	0.0077	597.995	890.69	2.772
9	6	1	3	26	H	400	600	False	80.0	359.09	0.0093	615.96	958.08	2.555
9	7	1	3	26	H	400	600	False	80.0	211.245	0.0115	640.09	1019.01	2.325
9	8	1	3	26	H	400	600	False	80.0	107.675	0.0153	692.925	1074.92	2.032
9	9	1	3	26	H	400	600	False	80.0	63.195	0.0195	765.51	1126.78	1.801
9	10	1	3	26	H	400	600	False	80.0	39.605	0.0244	846.07	1175.28	1.598
10	1	2	9	22	N	450	630	True	80.0	3372290.09	0.0027	326.56	359.74	6.528
10	2	2	9	22	N	450	630	True	80.0	250669.25	0.0034	477.29	474.68	5.399
10	3	2	9	22	N	450	630	True	80.0	42211.485	0.004	587.215	558.26	4.625
10	4	2	9	22	N	450	630	True	80.0	10963.525	0.0044	685.12	626.34	4.04
10	5	2	9	22	N	450	630	True	80.0	993.685	0.0056	925.405	684.81	2.997
10	6	2	9	22	N	450	630	True	80.0	191.265	0.0078	1055.6	736.62	2.282
10	7	2	9	22	N	450	630	True	80.0	60.29	0.0108	1125.95	783.47	1.78
10	8	2	9	22	N	450	630	True	80.0	21.84	0.0153	1181.36	826.46	1.339
10	9	2	9	22	N	450	630	True	80.0	14.165	0.021	1237.19	866.33	1.151
10	10	2	9	22	N	450	630	True	80.0	18.6	0.0302	1283.405	903.62	1.27
11	1	3	5	16	N	550	550	False	80.0	178003.805	0.0028	500.79	459.35	5.25
11	2	3	5	16	N	550	550	False	80.0	14677.22	0.0044	541.01	606.11	4.167
11	3	3	5	16	N	550	550	False	80.0	3748.755	0.0055	586.22	712.84	3.574
11	4	3	5	16	N	550	550	False	80.0	1156.265	0.007	627.45	799.77	3.063
11	5	3	5	16	N	550	550	False	80.0	231.16	0.0105	702.06	874.44	2.364
11	6	3	5	16	N	550	550	False	80.0	110.445	0.0131	744.0	940.59	2.043
11	7	3	5	16	N	550	550	False	80.0	57.39	0.0164	782.515	1000.41	1.759
11	8	3	5	16	N	550	550	False	80.0	34.815	0.0197	814.2	1055.3	1.542
11	9	3	5	16	N	550	550	False	80.0	22.64	0.0233	842.1	1106.21	1.355
11	10	3	5	16	N	550	550	False	80.0	15.11	0.0274	873.59	1153.83	1.179
12	1	1	7	26	N	450	450	False	80.0	97084.245	0.0028	416.16	407.79	4.987
12	2	1	7	26	N	450	450	False	80.0	9730.805	0.0044	457.02	538.09	3.988
12	3	1	7	26	N	450	450	False	80.0	3185.465	0.0056	489.795	632.83	3.503
12	4	1	7	26	N	450	450	False	80.0	1475.145	0.0068	516.475	710.01	3.169
12	5	1	7	26	N	450	450	False	80.0	471.71	0.0094	562.815	776.3	2.674
12	6	1	7	26	N	450	450	False	80.0	179.31	0.0131	609.65	835.03	2.254
12	7	1	7	26	N	450	450	False	80.0	86.345	0.0173	650.215	888.13	1.936
12	8	1	7	26	N	450	450	False	80.0	55.65	0.0208	672.005	936.86	1.745
12	9	1	7	26	N	450	450	False	80.0	36.485	0.0249	697.555	982.06	1.562
12	10	1	7	26	N	450	450	False	80.0	24.52	0.0296	726.49	1024.33	1.39
13	1	6	7	18	N	450	630	True	122.0	7502377.66	0.0026	315.615	359.96	6.875
13	2	6	7	18	N	450	630	True	122.0	349954.355	0.0034	464.45	474.97	5.544
13	3	6	7	18	N	450	630	True	122.0	52120.095	0.0039	573.465	558.6	4.717
13	4	6	7	18	N	450	630	True	122.0	14612.89	0.0043	662.495	626.73	4.165
13	5	6	7	18	N	450	630	True	122.0	2696.335	0.0051	810.655	685.24	3.431
13	6	6	7	18	N	450	630	True	122.0	265.545	0.0071	1042.285	737.08	2.424
13	7	6	7	18	N	450	630	True	122.0	60.515	0.0107	1128.84	783.96	1.782
13	8	6	7	18	N	450	630	True	122.0	22.015	0.0152	1184.69	826.97	1.343
13	9	6	7	18	N	450	630	True	122.0	17.0	0.0208	1240.68	866.87	1.23
13	10	6	7	18	N	450	630	True	122.0	14.42	0.0302	1288.175	904.18	1.159
14	1	2	9	20	H	400	650	False	80.0	91503.645	0.0021	490.74	374.2	4.961
14	2	2	9	20	H	400	650	False	80.0	11923.56	0.0033	604.465	493.76	4.076
14	3	2	9	20	H	400	650	False	80.0	3166.13	0.0046	699.715	580.7	3.501
14	4	2	9	20	H	400	650	False	80.0	1274.435	0.006	809.6	651.52	3.105
14	5	2	9	20	H	400	650	False	80.0	517.73	0.0081	966.75	712.35	2.714
14	6	2	9	20	H	400	650	False	80.0	272.555	0.0104	1087.12	766.24	2.435
14	7	2	9	20	H	400	650	False	80.0	154.48	0.0131	1139.22	814.97	2.189
14	8	2	9	20	H	400	650	False	80.0	93.53	0.0163	1186.945	859.68	1.971
14	9	2	9	20	H	400	650	False	80.0	55.115	0.0202	1227.715	901.15	1.741
14	10	2	9	20	H	400	650	False	80.0	23.855	0.0255	1264.43	939.94	1.378
15	1	1	3	26	H	280	500	False	80.0	58495.705	0.0021	326.175	355.33	4.767
15	2	1	3	26	H	280	500	False	80.0	10325.92	0.0034	369.755	468.87	4.014
15	3	1	3	26	H	280	500	False	80.0	4105.83	0.0045	408.175	551.42	3.613
15	4	1	3	26	H	280	500	False	80.0	2195.99	0.0056	440.2	618.67	3.342
15	5	1	3	26	H	280	500	False	80.0	1168.75	0.0071	470.655	676.43	3.068
15	6	1	3	26	H	280	500	False	80.0	589.05	0.0093	506.665	727.61	2.77
15	7	1	3	26	H	280	500	False	80.0	277.91	0.0129	565.635	773.89	2.444
15	8	1	3	26	H	280	500	False	80.0	122.94	0.019	610.22	816.35	2.09
15	9	1	3	26	H	280	500	False	80.0	72.95	0.0245	628.27	855.73	1.863
15	10	1	3	26	H	280	500	False	80.0	50.895	0.0292	645.99	892.56	1.707
16	1	8	9	20	N	450	450	False	196.0	525450.84	0.002	415.605	310.09	5.721
16	2	8	9	20	N	450	450	False	196.0	64148.945	0.0031	420.69	409.16	4.807
16	3	8	9	20	N	450	450	False	196.0	16822.17	0.004	441.925	481.2	4.226
16	4	8	9	20	N	450	450	False	196.0	1758.965	0.0065	509.36	539.89	3.245
16	5	8	9	20	N	450	450	False	196.0	429.28	0.0097	566.535	590.3	2.633
16	6	8	9	20	N	450	450	False	196.0	197.75	0.0126	604.58	634.95	2.296
16	7	8	9	20	N	450	450	False	196.0	109.635	0.0158	635.435	675.34	2.04
16	8	8	9	20	N	450	450	False	196.0	66.24	0.0193	662.27	712.39	1.821
16	9	8	9	20	N	450	450	False	196.0	42.57	0.0233	687.08	746.76	1.629
16	10	8	9	20	N	450	450	False	196.0	28.415	0.0278	714.565	778.9	1.454
17	1	6	3	24	N	280	500	False	80.0	15490.38	0.0034	500.385	351.96	4.19
17	2	6	3	24	N	280	500	False	80.0	4039.615	0.0047	530.165	464.41	3.606
17	3	6	3	24	N	280	500	False	80.0	2024.26	0.0056	546.915	546.18	3.306
17	4	6	3	24	N	280	500	False	80.0	1257.33	0.0065	561.015	612.79	3.099
17	5	6	3	24	N	280	500	False	80.0	763.405	0.0075	577.96	670.01	2.883
17	6	6	3	24	N	280	500	False	80.0	241.15	0.0113	616.94	720.69	2.382
17	7	6	3	24	N	280	500	False	80.0	94.895	0.0165	652.34	766.53	1.977
17	8	6	3	24	N	280	500	False	80.0	50.58	0.022	674.475	808.59	1.704
17	9	6	3	24	N	280	500	False	80.0	31.255	0.0274	696.77	847.59	1.495
17	10	6	3	24	N	280	500	False	80.0	20.28	0.0338	717.965	884.08	1.307
18	1	3	2	28	H	400	650	False	80.0	53451.34	0.0022	506.62	502.56	4.728
18	2	3	2	28	H	400	650	False	80.0	7787.28	0.0036	515.69	663.14	3.891
18	3	3	2	28	H	400	650	False	80.0	2498.32	0.0049	545.535	779.9	3.398
18	4	3	2	28	H	400	650	False	80.0	1248.615	0.0061	584.92	875.01	3.096
18	5	3	2	28	H	400	650	False	80.0	739.68	0.0072	622.705	956.71	2.869
18	6	3	2	28	H	400	650	False	80.0	419.175	0.0088	661.64	1029.09	2.622
18	7	3	2	28	H	400	650	False	80.0	209.585	0.0115	710.13	1094.54	2.321
18	8	3	2	28	H	400	650	False	80.0	96.11	0.0161	781.735	1154.59	1.983
18	9	3	2	28	H	400	650	False	80.0	62.76	0.0196	874.915	1210.29	1.798
18	10	3	2	28	H	400	650	False	80.0	46.44	0.0226	975.59	1262.38	1.667
19	1	1	12	30	H	250	500	False	80.0	72182.33	0.0018	326.7	262.77	4.858
19	2	1	12	30	H	250	500	False	80.0	17323.305	0.0029	386.23	346.72	4.239
19	3	1	12	30	H	250	500	False	80.0	6481.715	0.004	433.72	407.77	3.812
19	4	1	12	30	H	250	500	False	80.0	2932.31	0.0052	480.51	457.5	3.467
19	5	1	12	30	H	250	500	False	80.0	1386.41	0.0068	552.37	500.22	3.142
19	6	1	12	30	H	250	500	False	80.0	607.015	0.0096	608.99	538.06	2.783
19	7	1	12	30	H	250	500	False	80.0	299.52	0.0132	630.865	572.28	2.476
19	8	1	12	30	H	250	500	False	80.0	171.715	0.0171	654.025	603.68	2.235
19	9	1	12	30	H	250	500	False	80.0	104.87	0.0219	677.215	632.8	2.021
19	10	1	12	30	H	250	500	False	80.0	68.04	0.0271	702.31	660.04	1.833
20	1	5	2	14	H	400	600	False	80.0	58562.37	0.0022	502.785	482.77	4.768
20	2	5	2	14	H	400	600	False	80.0	7469.83	0.0037	513.37	637.02	3.873
20	3	5	2	14	H	400	600	False	80.0	2351.635	0.005	547.4	749.18	3.371
20	4	5	2	14	H	400	600	False	80.0	1219.78	0.0061	567.93	840.55	3.086
20	5	5	2	14	H	400	600	False	80.0	704.005	0.0073	608.345	919.02	2.848
20	6	5	2	14	H	400	600	False	80.0	342.07	0.0095	667.055	988.55	2.534
20	7	5	2	14	H	400	600	False	80.0	162.01	0.0128	780.365	1051.42	2.21
20	8	5	2	14	H	400	600	False	80.0	91.13	0.0164	896.39	1109.11	1.96
20	9	5	2	14	H	400	600	False	80.0	52.93	0.0212	926.82	1162.62	1.724
20	10	5	2	14	H	400	600	False	80.0	33.335	0.0265	951.745	1212.66	1.523
21	1	7	2	22	H	280	500	False	80.0	71439.21	0.002	344.12	371.92	4.854
21	2	7	2	22	H	280	500	False	80.0	12930.285	0.0032	385.83	490.75	4.112
21	3	7	2	22	H	280	500	False	80.0	5157.82	0.0042	427.235	577.16	3.712
21	4	7	2	22	H	280	500	False	80.0	2790.615	0.0052	461.34	647.55	3.446
21	5	7	2	22	H	280	500	False	80.0	1429.01	0.0066	495.18	708.0	3.155
21	6	7	2	22	H	280	500	False	80.0	653.575	0.0089	555.725	761.57	2.815
21	7	7	2	22	H	280	500	False	80.0	254.04	0.0135	613.675	810.0	2.405
21	8	7	2	22	H	280	500	False	80.0	124.915	0.0188	635.025	854.44	2.097
21	9	7	2	22	H	280	500	False	80.0	82.29	0.0231	653.055	895.66	1.915
21	10	7	2	22	H	280	500	False	80.0	55.325	0.0281	672.345	934.22	1.743
22	1	8	5	18	N	300	550	True	132.0	10858152.555	0.0016	242.325	340.58	7.036
22	2	8	5	18	N	300	550	True	132.0	792113.67	0.0023	310.3	449.4	5.899
22	3	8	5	18	N	300	550	True	132.0	195291.895	0.0028	408.295	528.53	5.291
22	4	8	5	18	N	300	550	True	132.0	38670.185	0.0035	550.94	592.99	4.587
22	5	8	5	18	N	300	550	True	132.0	1526.725	0.0052	824.97	648.35	3.184
22	6	8	5	18	N	300	550	True	132.0	210.27	0.0089	862.27	697.4	2.323
22	7	8	5	18	N	300	550	True	132.0	77.23	0.0124	913.85	741.76	1.888
22	8	8	5	18	N	300	550	True	132.0	34.73	0.0168	954.95	782.46	1.541
22	9	8	5	18	N	300	550	True	132.0	17.375	0.0226	988.305	820.2	1.24
22	10	8	5	18	N	300	550	True	132.0	13.805	0.0298	1021.485	855.51	1.14
23	1	8	5	16	N	450	630	False	132.0	292905.32	0.002	487.48	369.72	5.467
23	2	8	5	16	N	450	630	False	132.0	30535.245	0.0031	505.675	487.85	4.485
23	3	8	5	16	N	450	630	False	132.0	8618.82	0.0041	512.62	573.75	3.935
23	4	8	5	16	N	450	630	False	132.0	3759.135	0.005	531.46	643.72	3.575
23	5	8	5	16	N	450	630	False	132.0	2073.26	0.0058	545.055	703.82	3.317
23	6	8	5	16	N	450	630	False	132.0	655.29	0.0081	577.07	757.07	2.816
23	7	8	5	16	N	450	630	False	132.0	206.425	0.0122	613.34	805.22	2.315
23	8	8	5	16	N	450	630	False	132.0	104.13	0.016	638.135	849.4	2.018
23	9	8	5	16	N	450	630	False	132.0	58.31	0.0207	656.025	890.37	1.766
23	10	8	5	16	N	450	630	False	132.0	34.105	0.0264	677.885	928.7	1.533
24	1	7	10	28	N	300	580	True	186.0	2532723.895	0.0017	275.09	304.91	6.404
24	2	7	10	28	N	300	580	True	186.0	196744.425	0.0023	355.915	402.33	5.294
24	3	7	10	28	N	300	580	True	186.0	74823.44	0.0028	411.07	473.17	4.874
24	4	7	10	28	N	300	580	True	186.0	32403.955	0.0035	528.465	530.88	4.511
24	5	7	10	28	N	300	580	True	186.0	1007.325	0.0055	870.665	580.44	3.003
24	6	7	10	28	N	300	580	True	186.0	184.785	0.0086	952.12	624.35	2.267
24	7	7	10	28	N	300	580	True	186.0	61.32	0.0123	1008.8	664.06	1.788
24	8	7	10	28	N	300	580	True	186.0	28.6	0.0163	1054.13	700.49	1.456
24	9	7	10	28	N	300	580	True	186.0	14.985	0.0224	1098.875	734.29	1.176
24	10	7	10	28	N	300	580	True	186.0	14.455	0.0297	1133.675	765.89	1.16
25	1	2	6	30	H	550	550	False	80.0	158692.525	0.0029	502.225	486.1	5.201
25	2	2	6	30	H	550	550	False	80.0	13664.545	0.0044	543.1	641.42	4.136
25	3	2	6	30	H	550	550	False	80.0	3436.23	0.0056	588.82	754.36	3.536
25	4	2	6	30	H	550	550	False	80.0	1099.095	0.0071	629.59	846.35	3.041
25	5	2	6	30	H	550	550	False	80.0	383.55	0.0091	677.53	925.37	2.584
25	6	2	6	30	H	550	550	False	80.0	109.85	0.0131	743.75	995.38	2.041
25	7	2	6	30	H	550	550	False	80.0	50.0	0.0172	792.27	1058.68	1.699
25	8	2	6	30	H	550	550	False	80.0	28.735	0.0212	825.635	1116.77	1.458
25	9	2	6	30	H	550	550	False	80.0	18.575	0.0253	856.225	1170.64	1.269
25	10	2	6	30	H	550	550	False	80.0	13.87	0.0294	887.735	1221.03	1.142
26	1	4	7	26	N	450	630	True	80.0	4219075.22	0.0028	348.395	423.88	6.625
26	2	4	7	26	N	450	630	True	80.0	143466.81	0.0036	512.465	559.32	5.157
26	3	4	7	26	N	450	630	True	80.0	21897.665	0.0042	632.42	657.8	4.34
26	4	4	7	26	N	450	630	True	80.0	6184.495	0.0047	733.12	738.02	3.791
26	5	4	7	26	N	450	630	True	80.0	1464.705	0.0054	877.75	806.93	3.166
26	6	4	7	26	N	450	630	True	80.0	221.395	0.0074	1060.415	867.97	2.345
26	7	4	7	26	N	450	630	True	80.0	54.125	0.011	1143.44	923.18	1.733
26	8	4	7	26	N	450	630	True	80.0	20.035	0.0157	1196.97	973.83	1.302
26	9	4	7	26	N	450	630	True	80.0	16.65	0.0209	1249.275	1020.81	1.221
26	10	4	7	26	N	450	630	True	80.0	17.385	0.0296	1292.66	1064.75	1.24
27	1	1	7	30	N	250	500	False	80.0	12384.085	0.0033	374.195	298.58	4.093
27	2	1	7	30	N	250	500	False	80.0	3945.755	0.0046	401.79	393.98	3.596
27	3	1	7	30	N	250	500	False	80.0	2169.185	0.0056	403.23	463.35	3.336
27	4	1	7	30	N	250	500	False	80.0	1406.17	0.0065	417.465	519.86	3.148
27	5	1	7	30	N	250	500	False	80.0	897.44	0.0078	435.875	568.39	2.953
27	6	1	7	30	N	250	500	False	80.0	365.69	0.0112	467.65	611.39	2.563
27	7	1	7	30	N	250	500	False	80.0	179.755	0.0155	505.515	650.28	2.255
27	8	1	7	30	N	250	500	False	80.0	107.535	0.0198	560.295	685.96	2.032
27	9	1	7	30	N	250	500	False	80.0	68.41	0.0247	607.185	719.05	1.835
27	10	1	7	30	N	250	500	False	80.0	46.055	0.0299	618.12	750.0	1.663
28	1	8	7	26	N	350	580	False	164.0	37835.21	0.0025	456.695	370.36	4.578
28	2	8	7	26	N	350	580	False	164.0	7390.24	0.0037	483.88	488.69	3.869
28	3	8	7	26	N	350	580	False	164.0	3173.615	0.0047	504.665	574.74	3.502
28	4	8	7	26	N	350	580	False	164.0	1814.38	0.0056	512.615	644.83	3.259
28	5	8	7	26	N	350	580	False	164.0	1016.34	0.0067	531.07	705.03	3.007
28	6	8	7	26	N	350	580	False	164.0	332.15	0.0102	573.65	758.37	2.521
28	7	8	7	26	N	350	580	False	164.0	162.505	0.0137	603.69	806.6	2.211
28	8	8	7	26	N	350	580	False	164.0	92.815	0.0177	628.585	850.86	1.968
28	9	8	7	26	N	350	580	False	164.0	58.075	0.0221	647.89	891.9	1.764
28	10	8	7	26	N	350	580	False	164.0	37.265	0.0273	670.735	930.29	1.571
29	1	8	2	16	N	300	300	False	84.0	222648.655	0.0019	280.21	300.54	5.348
29	2	8	2	16	N	300	300	False	84.0	30589.28	0.003	296.98	396.57	4.486
29	3	8	2	16	N	300	300	False	84.0	11425.35	0.0039	316.46	466.39	4.058
29	4	8	2	16	N	300	300	False	84.0	5175.215	0.0048	334.45	523.27	3.714
29	5	8	2	16	N	300	300	False	84.0	1304.76	0.0076	374.85	572.13	3.116
29	6	8	2	16	N	300	300	False	84.0	358.39	0.0127	420.0	615.41	2.554
29	7	8	2	16	N	300	300	False	84.0	187.04	0.0169	446.38	654.55	2.272
29	8	8	2	16	N	300	300	False	84.0	121.92	0.0206	462.32	690.46	2.086
29	9	8	2	16	N	300	300	False	84.0	81.755	0.0248	480.405	723.77	1.913
29	10	8	2	16	N	300	300	False	84.0	57.08	0.0294	499.72	754.93	1.756
30	1	4	3	10	N	280	500	True	80.0	29671091.04	0.0014	218.29	312.88	7.472
30	2	4	3	10	N	280	500	True	80.0	1503081.01	0.002	290.345	412.84	6.177
30	3	4	3	10	N	280	500	True	80.0	299192.93	0.0025	384.14	485.54	5.476
30	4	4	3	10	N	280	500	True	80.0	17222.905	0.0034	580.4	544.75	4.236
30	5	4	3	10	N	280	500	True	80.0	2256.875	0.0052	645.23	595.61	3.354
30	6	4	3	10	N	280	500	True	80.0	317.415	0.0089	718.125	640.67	2.502
30	7	4	3	10	N	280	500	True	80.0	118.105	0.0126	759.775	681.42	2.072
30	8	4	3	10	N	280	500	True	80.0	54.15	0.0172	793.85	718.8	1.734
30	9	4	3	10	N	280	500	True	80.0	28.24	0.0229	820.145	753.48	1.451
30	10	4	3	10	N	280	500	True	80.0	15.675	0.03	850.48	785.91	1.195
31	1	4	9	26	H	370	370	False	96.0	443780.7	0.0019	330.905	285.52	5.647
31	2	4	9	26	H	370	370	False	96.0	41234.37	0.0031	350.195	376.75	4.615
31	3	4	9	26	H	370	370	False	96.0	12334.43	0.004	373.04	443.08	4.091
31	4	4	9	26	H	370	370	False	96.0	2765.345	0.0059	412.29	497.12	3.442
31	5	4	9	26	H	370	370	False	96.0	654.965	0.0093	462.41	543.53	2.816
31	6	4	9	26	H	370	370	False	96.0	280.995	0.0127	497.66	584.65	2.449
31	7	4	9	26	H	370	370	False	96.0	155.125	0.0162	525.65	621.84	2.191
31	8	4	9	26	H	370	370	False	96.0	95.735	0.02	546.025	655.95	1.981
31	9	4	9	26	H	370	370	False	96.0	62.02	0.0243	567.87	687.6	1.793
31	10	4	9	26	H	370	370	False	96.0	42.175	0.0289	591.245	717.19	1.625
32	1	2	2	12	H	300	550	False	80.0	74809.36	0.002	361.72	384.62	4.874
32	2	2	2	12	H	300	550	False	80.0	11653.73	0.0033	422.245	507.51	4.066
32	3	2	2	12	H	300	550	False	80.0	4389.405	0.0044	467.515	596.88	3.642
32	4	2	2	12	H	300	550	False	80.0	2326.945	0.0054	505.77	669.67	3.367
32	5	2	2	12	H	300	550	False	80.0	1053.585	0.0072	544.33	732.19	3.023
32	6	2	2	12	H	300	550	False	80.0	454.615	0.0101	603.51	787.58	2.658
32	7	2	2	12	H	300	550	False	80.0	235.445	0.0134	680.38	837.67	2.372
32	8	2	2	12	H	300	550	False	80.0	134.06	0.0174	746.275	883.63	2.127
32	9	2	2	12	H	300	550	False	80.0	79.745	0.0224	765.855	926.26	1.902
32	10	2	2	12	H	300	550	False	80.0	51.07	0.0279	789.995	966.13	1.708
33	1	8	2	22	H	450	630	False	84.0	204371.275	0.0022	480.835	492.54	5.31
33	2	8	2	22	H	450	630	False	84.0	14289.745	0.0037	492.22	649.91	4.155
33	3	8	2	22	H	450	630	False	84.0	3683.065	0.005	521.575	764.34	3.566
33	4	8	2	22	H	450	630	False	84.0	1665.535	0.0062	546.16	857.56	3.222
33	5	8	2	22	H	450	630	False	84.0	787.545	0.0078	586.25	937.62	2.896
33	6	8	2	22	H	450	630	False	84.0	363.855	0.0101	640.345	1008.55	2.561
33	7	8	2	22	H	450	630	False	84.0	158.645	0.0138	728.54	1072.7	2.2
33	8	8	2	22	H	450	630	False	84.0	88.68	0.0175	826.76	1131.55	1.948
33	9	8	2	22	H	450	630	False	84.0	59.875	0.0209	931.58	1186.14	1.777
33	10	8	2	22	H	450	630	False	84.0	42.855	0.0243	1015.03	1237.2	1.632
34	1	1	12	30	H	450	630	False	80.0	193786.095	0.0022	477.76	382.25	5.287
34	2	1	12	30	H	450	630	False	80.0	10652.2	0.0039	498.535	504.38	4.027
34	3	1	12	30	H	450	630	False	80.0	2706.48	0.0054	537.055	593.19	3.432
34	4	1	12	30	H	450	630	False	80.0	1033.83	0.0071	604.21	665.53	3.014
34	5	1	12	30	H	450	630	False	80.0	441.115	0.0094	696.065	727.67	2.645
34	6	1	12	30	H	450	630	False	80.0	233.6	0.0118	797.31	782.72	2.368
34	7	1	12	30	H	450	630	False	80.0	141.225	0.0144	892.845	832.5	2.15
34	8	1	12	30	H	450	630	False	80.0	92.875	0.0172	989.735	878.18	1.968
34	9	1	12	30	H	450	630	False	80.0	60.345	0.0208	1024.385	920.54	1.781
34	10	1	12	30	H	450	630	False	80.0	37.055	0.026	1065.86	960.17	1.569
35	1	3	6	22	N	280	500	True	80.0	12116920.965	0.0015	236.44	321.65	7.083
35	2	3	6	22	N	280	500	True	80.0	770352.44	0.0021	310.32	424.43	5.887
35	3	3	6	22	N	280	500	True	80.0	200951.915	0.0026	402.53	499.16	5.303
35	4	3	6	22	N	280	500	True	80.0	20683.98	0.0034	567.36	560.03	4.316
35	5	3	6	22	N	280	500	True	80.0	1028.72	0.0063	668.85	612.32	3.012
35	6	3	6	22	N	280	500	True	80.0	248.25	0.0097	725.47	658.64	2.395
35	7	3	6	22	N	280	500	True	80.0	95.68	0.0137	765.995	700.53	1.981
35	8	3	6	22	N	280	500	True	80.0	47.445	0.0182	796.75	738.97	1.676
35	9	3	6	22	N	280	500	True	80.0	26.005	0.0239	820.8	774.62	1.415
35	10	3	6	22	N	280	500	True	80.0	15.775	0.03	847.1	807.96	1.198
36	1	1	6	20	H	350	580	False	80.0	68248.67	0.0021	417.08	378.2	4.834
36	2	1	6	20	H	350	580	False	80.0	8616.115	0.0036	439.53	499.04	3.935
36	3	1	6	20	H	350	580	False	80.0	2925.915	0.0048	490.8	586.91	3.466
36	4	1	6	20	H	350	580	False	80.0	1472.795	0.006	536.895	658.49	3.168
36	5	1	6	20	H	350	580	False	80.0	747.09	0.0076	592.62	719.97	2.873
36	6	1	6	20	H	350	580	False	80.0	346.345	0.0103	682.575	774.43	2.54
36	7	1	6	20	H	350	580	False	80.0	196.06	0.0131	777.61	823.69	2.292
36	8	1	6	20	H	350	580	False	80.0	116.555	0.0166	836.7	868.88	2.067
36	9	1	6	20	H	350	580	False	80.0	69.95	0.0212	862.185	910.79	1.845
36	10	1	6	20	H	350	580	False	80.0	44.475	0.0263	889.78	950.0	1.648
37	1	3	4	16	N	280	500	False	80.0	29163.975	0.0026	393.025	313.73	4.465
37	2	3	4	16	N	280	500	False	80.0	7808.23	0.0038	405.82	413.97	3.893
37	3	3	4	16	N	280	500	False	80.0	3769.03	0.0046	407.135	486.86	3.576
37	4	3	4	16	N	280	500	False	80.0	2297.175	0.0055	421.45	546.24	3.361
37	5	3	4	16	N	280	500	False	80.0	845.665	0.0078	453.005	597.24	2.927
37	6	3	4	16	N	280	500	False	80.0	350.215	0.0112	487.795	642.42	2.544
37	7	3	4	16	N	280	500	False	80.0	176.945	0.0151	514.63	683.28	2.248
37	8	3	4	16	N	280	500	False	80.0	104.81	0.0194	535.165	720.77	2.02
37	9	3	4	16	N	280	500	False	80.0	68.245	0.0239	579.51	755.54	1.834
37	10	3	4	16	N	280	500	False	80.0	45.325	0.0292	604.725	788.06	1.656
38	1	2	9	22	H	450	450	False	80.0	333770.59	0.0023	403.7	318.18	5.523
38	2	2	9	22	H	450	450	False	80.0	28589.36	0.0036	431.71	419.84	4.456
38	3	2	9	22	H	450	450	False	80.0	7891.98	0.0046	462.99	493.77	3.897
38	4	2	9	22	H	450	450	False	80.0	1631.685	0.0066	512.195	553.99	3.213
38	5	2	9	22	H	450	450	False	80.0	428.01	0.0097	566.67	605.71	2.631
38	6	2	9	22	H	450	450	False	80.0	182.535	0.013	608.315	651.53	2.261
38	7	2	9	22	H	450	450	False	80.0	100.11	0.0163	640.93	692.97	2.0
38	8	2	9	22	H	450	450	False	80.0	61.07	0.02	666.46	730.99	1.786
38	9	2	9	22	H	450	450	False	80.0	39.47	0.0241	691.85	766.25	1.596
38	10	2	9	22	H	450	450	False	80.0	26.84	0.0285	718.875	799.24	1.429
39	1	1	6	18	N	350	580	False	80.0	23838.74	0.0028	430.41	380.14	4.377
39	2	1	6	18	N	350	580	False	80.0	4901.69	0.0042	458.555	501.6	3.69
39	3	1	6	18	N	350	580	False	80.0	2118.925	0.0053	484.7	589.92	3.326
39	4	1	6	18	N	350	580	False	80.0	1243.11	0.0064	502.685	661.86	3.095
39	5	1	6	18	N	350	580	False	80.0	776.25	0.0075	522.195	723.66	2.89
39	6	1	6	18	N	350	580	False	80.0	358.9	0.0101	550.55	778.4	2.555
39	7	1	6	18	N	350	580	False	80.0	165.085	0.0141	583.1	827.91	2.218
39	8	1	6	18	N	350	580	False	80.0	100.03	0.0177	625.34	873.33	2.0
39	9	1	6	18	N	350	580	False	80.0	64.705	0.0218	689.225	915.46	1.811
39	10	1	6	18	N	350	580	False	80.0	44.18	0.0262	755.65	954.87	1.645
40	1	2	12	26	N	300	580	False	80.0	73870.91	0.0019	368.135	260.64	4.868
40	2	2	12	26	N	300	580	False	80.0	24799.685	0.0027	359.05	343.92	4.394
40	3	2	12	26	N	300	580	False	80.0	9917.085	0.0035	374.465	404.48	3.996
40	4	2	12	26	N	300	580	False	80.0	3021.93	0.0049	403.885	453.81	3.48
40	5	2	12	26	N	300	580	False	80.0	1000.69	0.0073	441.89	496.17	3.0
40	6	2	12	26	N	300	580	False	80.0	501.795	0.0097	465.58	533.71	2.701
40	7	2	12	26	N	300	580	False	80.0	269.59	0.0126	490.245	567.66	2.431
40	8	2	12	26	N	300	580	False	80.0	152.36	0.0163	514.85	598.8	2.183
40	9	2	12	26	N	300	580	False	80.0	91.665	0.0209	533.475	627.69	1.962
40	10	2	12	26	N	300	580	False	80.0	58.005	0.0262	554.71	654.71	1.763
41	1	2	8	26	H	450	630	False	80.0	337734.905	0.002	475.82	432.25	5.529
41	2	2	8	26	H	450	630	False	80.0	21317.845	0.0034	486.4	570.36	4.329
41	3	2	8	26	H	450	630	False	80.0	5092.035	0.0046	537.84	670.79	3.707
41	4	2	8	26	H	450	630	False	80.0	1752.67	0.0061	588.79	752.6	3.244
41	5	2	8	26	H	450	630	False	80.0	673.685	0.0082	685.245	822.86	2.828
41	6	2	8	26	H	450	630	False	80.0	303.525	0.0107	806.875	885.12	2.482
41	7	2	8	26	H	450	630	False	80.0	168.37	0.0135	893.15	941.41	2.226
41	8	2	8	26	H	450	630	False	80.0	103.725	0.0164	1007.82	993.06	2.016
41	9	2	8	26	H	450	630	False	80.0	64.96	0.0201	1025.08	1040.97	1.813
41	10	2	8	26	H	450	630	False	80.0	38.17	0.0256	1054.225	1085.78	1.582
42	1	3	9	30	N	400	650	True	80.0	697839.28	0.0027	346.375	433.75	5.844
42	2	3	9	30	N	400	650	True	80.0	63046.375	0.0036	491.01	572.34	4.8
42	3	3	9	30	N	400	650	True	80.0	26780.05	0.0042	623.85	673.12	4.428
42	4	3	9	30	N	400	650	True	80.0	5401.2	0.0049	756.635	755.21	3.732
42	5	3	9	30	N	400	650	True	80.0	693.2	0.006	982.305	825.72	2.841
42	6	3	9	30	N	400	650	True	80.0	107.28	0.0086	1162.53	888.19	2.031
42	7	3	9	30	N	400	650	True	80.0	32.19	0.0122	1246.35	944.68	1.508
42	8	3	9	30	N	400	650	True	80.0	16.155	0.0168	1296.85	996.51	1.208
42	9	3	9	30	N	400	650	True	80.0	23.225	0.0223	1347.69	1044.58	1.366
42	10	3	9	30	N	400	650	True	80.0	16.685	0.03	1386.665	1089.54	1.222
43	1	2	5	26	H	300	300	False	80.0	393839.265	0.0017	276.945	280.63	5.595
43	2	2	5	26	H	300	300	False	80.0	45130.31	0.0028	292.77	370.29	4.654
43	3	2	5	26	H	300	300	False	80.0	15613.63	0.0036	309.295	435.49	4.194
43	4	2	5	26	H	300	300	False	80.0	4975.415	0.0049	335.385	488.6	3.697
43	5	2	5	26	H	300	300	False	80.0	1124.63	0.0081	379.23	534.22	3.051
43	6	2	5	26	H	300	300	False	80.0	403.39	0.0121	415.73	574.63	2.606
43	7	2	5	26	H	300	300	False	80.0	197.985	0.0164	444.505	611.18	2.297
43	8	2	5	26	H	300	300	False	80.0	121.355	0.0206	462.505	644.71	2.084
43	9	2	5	26	H	300	300	False	80.0	80.01	0.0251	481.47	675.81	1.903
43	10	2	5	26	H	300	300	False	80.0	56.01	0.0296	500.82	704.9	1.748
44	1	6	3	18	N	350	580	True	80.0	13435355.685	0.002	245.54	433.77	7.128
44	2	6	3	18	N	350	580	True	80.0	828124.7	0.0029	400.16	572.36	5.918
44	3	6	3	18	N	350	580	True	80.0	81605.64	0.0034	521.37	673.14	4.912
44	4	6	3	18	N	350	580	True	80.0	17489.365	0.0039	621.865	755.24	4.243
44	5	6	3	18	N	350	580	True	80.0	1650.575	0.005	839.77	825.75	3.218
44	6	6	3	18	N	350	580	True	80.0	262.905	0.0078	918.82	888.22	2.42
44	7	6	3	18	N	350	580	True	80.0	53.455	0.013	1000.64	944.71	1.728
44	8	6	3	18	N	350	580	True	80.0	24.095	0.0175	1047.145	996.54	1.382
44	9	6	3	18	N	350	580	True	80.0	14.63	0.0234	1084.675	1044.61	1.165
44	10	6	3	18	N	350	580	True	80.0	14.26	0.0303	1117.725	1089.58	1.154
45	1	3	5	22	H	350	580	False	80.0	72126.04	0.002	429.525	419.33	4.858
45	2	3	5	22	H	350	580	False	80.0	11897.94	0.0033	461.025	553.31	4.075
45	3	3	5	22	H	350	580	False	80.0	3976.36	0.0044	515.95	650.74	3.599
45	4	3	5	22	H	350	580	False	80.0	2027.215	0.0054	563.59	730.1	3.307
45	5	3	5	22	H	350	580	False	80.0	909.19	0.0071	648.505	798.26	2.959
45	6	3	5	22	H	350	580	False	80.0	414.25	0.0096	780.565	858.66	2.617
45	7	3	5	22	H	350	580	False	80.0	203.61	0.0129	849.38	913.27	2.309
45	8	3	5	22	H	350	580	False	80.0	113.79	0.0168	878.735	963.37	2.056
45	9	3	5	22	H	350	580	False	80.0	67.985	0.0215	909.7	1009.85	1.832
45	10	3	5	22	H	350	580	False	80.0	42.36	0.027	941.575	1053.32	1.627
46	1	3	6	28	N	280	500	True	80.0	13506099.225	0.0015	234.595	337.01	7.131
46	2	3	6	28	N	280	500	True	80.0	818260.345	0.0021	309.725	444.69	5.913
46	3	3	6	28	N	280	500	True	80.0	207110.815	0.0026	403.045	522.99	5.316
46	4	3	6	28	N	280	500	True	80.0	51499.355	0.0031	509.58	586.77	4.712
46	5	3	6	28	N	280	500	True	80.0	1472.4	0.0058	659.01	641.55	3.168
46	6	3	6	28	N	280	500	True	80.0	241.85	0.0098	728.365	690.09	2.384
46	7	3	6	28	N	280	500	True	80.0	94.445	0.0137	768.555	733.98	1.975
46	8	3	6	28	N	280	500	True	80.0	47.83	0.0181	799.19	774.25	1.68
46	9	3	6	28	N	280	500	True	80.0	26.38	0.0236	822.845	811.6	1.421
46	10	3	6	28	N	280	500	True	80.0	15.835	0.0299	849.545	846.53	1.2
47	1	4	9	24	H	450	630	False	96.0	306033.475	0.002	475.55	403.57	5.486
47	2	4	9	24	H	450	630	False	96.0	17085.8	0.0036	510.69	532.51	4.233
47	3	4	9	24	H	450	630	False	96.0	4157.8	0.0049	586.68	626.27	3.619
47	4	4	9	24	H	450	630	False	96.0	1436.715	0.0065	666.06	702.65	3.157
47	5	4	9	24	H	450	630	False	96.0	561.045	0.0087	759.415	768.25	2.749
47	6	4	9	24	H	450	630	False	96.0	283.805	0.011	862.915	826.37	2.453
47	7	4	9	24	H	450	630	False	96.0	169.51	0.0134	1000.28	878.93	2.229
47	8	4	9	24	H	450	630	False	96.0	100.75	0.0166	1042.13	927.15	2.003
47	9	4	9	24	H	450	630	False	96.0	61.84	0.0206	1081.955	971.88	1.791
47	10	4	9	24	H	450	630	False	96.0	36.825	0.0261	1121.54	1013.71	1.566
48	1	2	4	30	H	250	500	False	80.0	102770.665	0.0018	331.895	336.51	5.012
48	2	2	4	30	H	250	500	False	80.0	19141.335	0.0028	382.925	444.02	4.282
48	3	2	4	30	H	250	500	False	80.0	7459.775	0.0038	420.67	522.21	3.873
48	4	2	4	30	H	250	500	False	80.0	3520.235	0.0049	455.135	585.89	3.547
48	5	2	4	30	H	250	500	False	80.0	1582.415	0.0065	492.99	640.59	3.199
48	6	2	4	30	H	250	500	False	80.0	636.41	0.0095	552.25	689.06	2.804
48	7	2	4	30	H	250	500	False	80.0	271.965	0.0138	612.615	732.88	2.435
48	8	2	4	30	H	250	500	False	80.0	136.97	0.0192	633.36	773.09	2.137
48	9	2	4	30	H	250	500	False	80.0	88.5	0.0238	654.19	810.38	1.947
48	10	2	4	30	H	250	500	False	80.0	61.51	0.0285	674.035	845.27	1.789
49	1	1	6	24	N	400	600	True	80.0	705879.435	0.003	417.485	464.13	5.849
49	2	1	6	24	N	400	600	True	80.0	21253.64	0.004	617.16	612.42	4.327
49	3	1	6	24	N	400	600	True	80.0	3452.995	0.0047	769.62	720.25	3.538
49	4	1	6	24	N	400	600	True	80.0	936.395	0.0055	920.215	808.09	2.971
49	5	1	6	24	N	400	600	True	80.0	445.785	0.0066	946.58	883.53	2.649
49	6	1	6	24	N	400	600	True	80.0	137.74	0.009	1005.785	950.38	2.139
49	7	1	6	24	N	400	600	True	80.0	41.515	0.0132	1071.96	1010.82	1.618
49	8	1	6	24	N	400	600	True	80.0	17.74	0.0183	1124.68	1066.28	1.249
49	9	1	6	24	N	400	600	True	80.0	19.585	0.024	1160.18	1117.72	1.292
49	10	1	6	24	N	400	600	True	80.0	20.0	0.0298	1188.83	1165.83	1.301
50	1	1	4	16	H	300	580	False	80.0	88194.91	0.0019	375.805	350.63	4.945
50	2	1	4	16	H	300	580	False	80.0	12251.745	0.0032	434.53	462.65	4.088
50	3	1	4	16	H	300	580	False	80.0	4426.075	0.0044	478.905	544.12	3.646
50	4	1	4	16	H	300	580	False	80.0	2278.6	0.0054	516.68	610.48	3.358
50	5	1	4	16	H	300	580	False	80.0	1127.815	0.007	560.055	667.47	3.052
50	6	1	4	16	H	300	580	False	80.0	543.965	0.0093	626.645	717.97	2.736
50	7	1	4	16	H	300	580	False	80.0	295.09	0.0121	706.32	763.63	2.47
50	8	1	4	16	H	300	580	False	80.0	184.515	0.015	782.35	805.53	2.266
50	9	1	4	16	H	300	580	False	80.0	120.785	0.0183	841.175	844.39	2.082
50	10	1	4	16	H	300	580	False	80.0	77.66	0.0227	862.73	880.73	1.89
51	1	6	2	20	H	400	650	False	80.0	61888.145	0.0022	500.195	504.44	4.792
51	2	6	2	20	H	400	650	False	80.0	7413.58	0.0037	513.495	665.61	3.87
51	3	6	2	20	H	400	650	False	80.0	2301.03	0.005	558.465	782.81	3.362
51	4	6	2	20	H	400	650	False	80.0	1189.475	0.0061	604.585	878.28	3.075
51	5	6	2	20	H	400	650	False	80.0	685.815	0.0074	646.33	960.27	2.836
51	6	6	2	20	H	400	650	False	80.0	358.645	0.0093	696.695	1032.92	2.555
51	7	6	2	20	H	400	650	False	80.0	167.72	0.0126	791.0	1098.62	2.225
51	8	6	2	20	H	400	650	False	80.0	91.525	0.0164	899.195	1158.89	1.962
51	9	6	2	20	H	400	650	False	80.0	62.65	0.0196	1010.425	1214.8	1.797
51	10	6	2	20	H	400	650	False	80.0	41.815	0.0238	1102.54	1267.09	1.621
52	1	8	3	26	H	370	370	False	100.0	283485.68	0.0021	336.82	356.03	5.453
52	2	8	3	26	H	370	370	False	100.0	28455.515	0.0034	354.87	469.78	4.454
52	3	8	3	26	H	370	370	False	100.0	9489.26	0.0043	379.955	552.5	3.977
52	4	8	3	26	H	370	370	False	100.0	3588.115	0.0055	404.565	619.88	3.555
52	5	8	3	26	H	370	370	False	100.0	966.21	0.0081	448.51	677.76	2.985
52	6	8	3	26	H	370	370	False	100.0	267.375	0.013	499.745	729.03	2.427
52	7	8	3	26	H	370	370	False	100.0	129.38	0.0175	533.29	775.4	2.112
52	8	8	3	26	H	370	370	False	100.0	86.68	0.0209	550.695	817.94	1.938
52	9	8	3	26	H	370	370	False	100.0	58.15	0.025	571.55	857.4	1.765
52	10	8	3	26	H	370	370	False	100.0	40.255	0.0295	594.415	894.3	1.605
53	1	5	5	18	N	280	500	True	82.0	23808712.905	0.0014	223.55	313.23	7.377
53	2	5	5	18	N	280	500	True	82.0	1484538.985	0.002	295.785	413.31	6.172
53	3	5	5	18	N	280	500	True	82.0	337663.05	0.0025	386.285	486.08	5.528
53	4	5	5	18	N	280	500	True	82.0	50408.33	0.0031	510.0	545.36	4.703
53	5	5	5	18	N	280	500	True	82.0	1423.335	0.0058	661.0	596.28	3.153
53	6	5	5	18	N	280	500	True	82.0	275.245	0.0093	725.585	641.39	2.44
53	7	5	5	18	N	280	500	True	82.0	111.405	0.0128	764.615	682.18	2.047
53	8	5	5	18	N	280	500	True	82.0	55.395	0.017	794.935	719.61	1.743
53	9	5	5	18	N	280	500	True	82.0	27.835	0.023	823.105	754.33	1.445
53	10	5	5	18	N	280	500	True	82.0	15.825	0.0298	852.28	786.8	1.199
54	1	8	2	10	H	300	300	False	84.0	309050.38	0.0018	278.26	278.51	5.49
54	2	8	2	10	H	300	300	False	84.0	35674.49	0.0029	295.245	367.5	4.552
54	3	8	2	10	H	300	300	False	84.0	13018.475	0.0037	313.37	432.21	4.115
54	4	8	2	10	H	300	300	False	84.0	5123.485	0.0049	334.69	484.92	3.71
54	5	8	2	10	H	300	300	False	84.0	1092.88	0.0081	380.115	530.2	3.039
54	6	8	2	10	H	300	300	False	84.0	374.735	0.0125	418.365	570.31	2.574
54	7	8	2	10	H	300	300	False	84.0	196.7	0.0165	444.725	606.58	2.294
54	8	8	2	10	H	300	300	False	84.0	119.29	0.0208	463.225	639.86	2.077
54	9	8	2	10	H	300	300	False	84.0	80.28	0.025	481.305	670.73	1.905
54	10	8	2	10	H	300	300	False	84.0	56.195	0.0296	500.63	699.6	1.75
55	1	2	7	28	N	450	630	True	80.0	2798953.39	0.0029	368.96	448.7	6.447
55	2	2	7	28	N	450	630	True	80.0	89087.02	0.0037	540.23	592.06	4.95
55	3	2	7	28	N	450	630	True	80.0	14104.97	0.0043	665.205	696.31	4.149
55	4	2	7	28	N	450	630	True	80.0	3874.395	0.0049	776.14	781.23	3.588
55	5	2	7	28	N	450	630	True	80.0	1098.735	0.0056	912.62	854.16	3.041
55	6	2	7	28	N	450	630	True	80.0	190.77	0.0077	1065.555	918.78	2.281
55	7	2	7	28	N	450	630	True	80.0	40.325	0.0121	1160.725	977.22	1.606
55	8	2	7	28	N	450	630	True	80.0	16.235	0.0169	1212.18	1030.83	1.21
55	9	2	7	28	N	450	630	True	80.0	18.685	0.0228	1260.16	1080.56	1.271
55	10	2	7	28	N	450	630	True	80.0	16.29	0.0304	1298.245	1127.08	1.212
56	1	6	5	20	H	300	580	False	98.0	100562.585	0.0019	406.275	376.62	5.002
56	2	6	5	20	H	300	580	False	98.0	13876.25	0.0031	475.63	496.96	4.142
56	3	6	5	20	H	300	580	False	98.0	4971.105	0.0042	528.055	584.46	3.696
56	4	6	5	20	H	300	580	False	98.0	2153.87	0.0056	575.58	655.74	3.333
56	5	6	5	20	H	300	580	False	98.0	890.54	0.0076	656.105	716.96	2.95
56	6	6	5	20	H	300	580	False	98.0	429.965	0.0103	784.73	771.2	2.633
56	7	6	5	20	H	300	580	False	98.0	241.41	0.0133	851.79	820.25	2.383
56	8	6	5	20	H	300	580	False	98.0	140.315	0.017	878.785	865.26	2.147
56	9	6	5	20	H	300	580	False	98.0	85.89	0.0216	906.775	907.0	1.934
56	10	6	5	20	H	300	580	False	98.0	53.985	0.0271	936.64	946.04	1.732
57	1	1	8	28	N	300	580	False	80.0	15856.89	0.003	400.53	338.39	4.2
57	2	1	8	28	N	300	580	False	80.0	4222.525	0.0044	414.005	446.51	3.626
57	3	1	8	28	N	300	580	False	80.0	2105.77	0.0055	434.75	525.13	3.323
57	4	1	8	28	N	300	580	False	80.0	1316.745	0.0065	463.155	589.17	3.12
57	5	1	8	28	N	300	580	False	80.0	875.97	0.0076	487.75	644.18	2.942
57	6	1	8	28	N	300	580	False	80.0	405.245	0.0103	517.39	692.91	2.608
57	7	1	8	28	N	300	580	False	80.0	187.0	0.0144	562.465	736.98	2.272
57	8	1	8	28	N	300	580	False	80.0	113.45	0.0182	613.53	777.42	2.055
57	9	1	8	28	N	300	580	False	80.0	73.96	0.0224	673.885	814.92	1.869
57	10	1	8	28	N	300	580	False	80.0	50.285	0.0271	737.39	850.0	1.701
58	1	6	9	30	H	450	450	False	146.0	269826.325	0.0024	410.26	366.97	5.431
58	2	6	9	30	H	450	450	False	146.0	23505.07	0.0037	434.745	484.22	4.371
58	3	6	9	30	H	450	450	False	146.0	6668.42	0.0047	468.32	569.48	3.824
58	4	6	9	30	H	450	450	False	146.0	1757.85	0.0065	509.385	638.93	3.245
58	5	6	9	30	H	450	450	False	146.0	430.23	0.0097	566.435	698.58	2.634
58	6	6	9	30	H	450	450	False	146.0	176.37	0.0132	609.975	751.43	2.246
58	7	6	9	30	H	450	450	False	146.0	92.575	0.0168	645.84	799.22	1.966
58	8	6	9	30	H	450	450	False	146.0	56.68	0.0206	670.435	843.07	1.753
58	9	6	9	30	H	450	450	False	146.0	36.625	0.0249	696.785	883.74	1.564
58	10	6	9	30	H	450	450	False	146.0	24.795	0.0295	725.08	921.78	1.394
59	1	6	3	20	H	300	300	False	80.0	328754.18	0.0018	281.325	294.34	5.517
59	2	6	3	20	H	300	300	False	80.0	38140.445	0.0029	294.525	388.38	4.581
59	3	6	3	20	H	300	300	False	80.0	13892.95	0.0037	311.885	456.77	4.143
59	4	6	3	20	H	300	300	False	80.0	4968.3	0.0049	335.42	512.48	3.696
59	5	6	3	20	H	300	300	False	80.0	1015.51	0.0084	382.425	560.32	3.007
59	6	6	3	20	H	300	300	False	80.0	340.315	0.013	421.945	602.71	2.532
59	7	6	3	20	H	300	300	False	80.0	177.865	0.0173	448.09	641.05	2.25
59	8	6	3	20	H	300	300	False	80.0	117.495	0.0209	463.855	676.22	2.07
59	9	6	3	20	H	300	300	False	80.0	79.03	0.0252	482.095	708.84	1.898
59	10	6	3	20	H	300	300	False	80.0	55.315	0.0298	501.56	739.35	1.743
60	1	8	10	26	N	450	630	True	212.0	3380835.72	0.0026	313.21	355.24	6.529
60	2	8	10	26	N	450	630	True	212.0	264807.41	0.0033	459.755	468.74	5.423
60	3	8	10	26	N	450	630	True	212.0	57854.555	0.0039	566.65	551.28	4.762
60	4	8	10	26	N	450	630	True	212.0	15165.39	0.0043	659.75	618.51	4.181
60	5	8	10	26	N	450	630	True	212.0	3629.54	0.0049	782.495	676.25	3.56
60	6	8	10	26	N	450	630	True	212.0	239.235	0.0073	1048.38	727.41	2.379
60	7	8	10	26	N	450	630	True	212.0	59.235	0.0108	1131.555	773.68	1.773
60	8	8	10	26	N	450	630	True	212.0	21.695	0.0153	1186.84	816.13	1.336
60	9	8	10	26	N	450	630	True	212.0	17.445	0.0207	1242.08	855.5	1.242
60	10	8	10	26	N	450	630	True	212.0	17.04	0.0298	1287.565	892.32	1.231
61	1	1	8	22	N	450	630	False	80.0	122114.24	0.0024	473.95	397.19	5.087
61	2	1	8	22	N	450	630	False	80.0	12218.515	0.0038	498.17	524.09	4.087
61	3	1	8	22	N	450	630	False	80.0	3710.86	0.005	524.43	616.38	3.569
61	4	1	8	22	N	450	630	False	80.0	1763.57	0.0061	542.065	691.55	3.246
61	5	1	8	22	N	450	630	False	80.0	1022.63	0.0071	558.6	756.11	3.01
61	6	1	8	22	N	450	630	False	80.0	447.06	0.0093	581.0	813.31	2.65
61	7	1	8	22	N	450	630	False	80.0	188.59	0.0128	608.945	865.04	2.276
61	8	1	8	22	N	450	630	False	80.0	94.995	0.0169	633.105	912.5	1.978
61	9	1	8	22	N	450	630	False	80.0	57.87	0.0211	662.16	956.52	1.762
61	10	1	8	22	N	450	630	False	80.0	37.275	0.0257	726.42	997.7	1.571
62	1	3	10	28	N	350	580	False	80.0	64146.735	0.0022	428.145	335.69	4.807
62	2	3	10	28	N	350	580	False	80.0	12155.815	0.0033	437.275	442.95	4.085
62	3	3	10	28	N	350	580	False	80.0	4885.105	0.0042	456.63	520.94	3.689
62	4	3	10	28	N	350	580	False	80.0	2660.91	0.005	476.02	584.47	3.425
62	5	3	10	28	N	350	580	False	80.0	1152.65	0.0065	503.1	639.04	3.062
62	6	3	10	28	N	350	580	False	80.0	379.785	0.0099	546.125	687.38	2.58
62	7	3	10	28	N	350	580	False	80.0	199.515	0.013	573.03	731.1	2.3
62	8	3	10	28	N	350	580	False	80.0	115.7	0.0165	598.005	771.21	2.063
62	9	3	10	28	N	350	580	False	80.0	69.7	0.0211	617.575	808.42	1.843
62	10	3	10	28	N	350	580	False	80.0	44.81	0.0261	639.135	843.22	1.651
63	1	1	12	30	N	300	550	True	80.0	357563.99	0.002	333.155	324.92	5.553
63	2	1	12	30	N	300	550	True	80.0	47784.865	0.0026	410.96	428.73	4.679
63	3	1	12	30	N	300	550	True	80.0	17596.14	0.0033	547.85	504.23	4.245
63	4	1	12	30	N	300	550	True	80.0	6301.93	0.0047	612.96	565.72	3.799
63	5	1	12	30	N	300	550	True	80.0	697.35	0.0076	675.715	618.54	2.843
63	6	1	12	30	N	300	550	True	80.0	184.47	0.011	725.525	665.33	2.266
63	7	1	12	30	N	300	550	True	80.0	77.665	0.0148	760.455	707.65	1.89
63	8	1	12	30	N	300	550	True	80.0	38.805	0.0193	789.545	746.47	1.589
63	9	1	12	30	N	300	550	True	80.0	22.355	0.0243	811.92	782.48	1.349
63	10	1	12	30	N	300	550	True	80.0	14.18	0.0303	838.43	816.16	1.152
64	1	8	9	26	H	370	370	False	196.0	447115.305	0.0019	338.635	285.35	5.65
64	2	8	9	26	H	370	370	False	196.0	41697.84	0.0031	350.065	376.52	4.62
64	3	8	9	26	H	370	370	False	196.0	12489.58	0.004	372.725	442.81	4.097
64	4	8	9	26	H	370	370	False	196.0	2772.72	0.0059	412.215	496.82	3.443
64	5	8	9	26	H	370	370	False	196.0	661.235	0.0093	462.04	543.2	2.82
64	6	8	9	26	H	370	370	False	196.0	283.365	0.0127	497.315	584.3	2.452
64	7	8	9	26	H	370	370	False	196.0	156.505	0.0161	525.18	621.46	2.195
64	8	8	9	26	H	370	370	False	196.0	96.51	0.0199	545.66	655.56	1.985
64	9	8	9	26	H	370	370	False	196.0	62.3	0.0243	567.66	687.18	1.794
64	10	8	9	26	H	370	370	False	196.0	42.52	0.0288	590.75	716.76	1.629
65	1	6	11	28	H	450	450	False	170.0	329140.04	0.0023	415.9	327.95	5.517
65	2	6	11	28	H	450	450	False	170.0	27908.505	0.0036	432.1	432.73	4.446
65	3	6	11	28	H	450	450	False	170.0	7535.72	0.0046	464.44	508.92	3.877
65	4	6	11	28	H	450	450	False	170.0	1650.675	0.0066	511.76	570.99	3.218
65	5	6	11	28	H	450	450	False	170.0	418.085	0.0098	567.75	624.3	2.621
65	6	6	11	28	H	450	450	False	170.0	178.12	0.0131	609.505	671.53	2.251
65	7	6	11	28	H	450	450	False	170.0	98.115	0.0164	642.19	714.24	1.992
65	8	6	11	28	H	450	450	False	170.0	59.63	0.0202	667.735	753.43	1.775
65	9	6	11	28	H	450	450	False	170.0	38.69	0.0243	693.15	789.77	1.588
65	10	6	11	28	H	450	450	False	170.0	26.55	0.0286	719.775	823.77	1.424
66	1	3	7	20	H	350	580	False	80.0	75965.355	0.002	427.16	372.3	4.881
66	2	3	7	20	H	350	580	False	80.0	14061.265	0.0031	489.02	491.25	4.148
66	3	3	7	20	H	350	580	False	80.0	4322.62	0.0043	555.495	577.75	3.636
66	4	3	7	20	H	350	580	False	80.0	2027.12	0.0054	616.09	648.21	3.307
66	5	3	7	20	H	350	580	False	80.0	819.0	0.0074	710.395	708.73	2.913
66	6	3	7	20	H	350	580	False	80.0	384.39	0.0099	827.155	762.34	2.585
66	7	3	7	20	H	350	580	False	80.0	201.07	0.013	862.505	810.83	2.303
66	8	3	7	20	H	350	580	False	80.0	113.485	0.0168	895.31	855.32	2.055
66	9	3	7	20	H	350	580	False	80.0	66.98	0.0216	927.72	896.58	1.826
66	10	3	7	20	H	350	580	False	80.0	42.0	0.0271	958.99	935.17	1.623
67	1	8	4	22	H	370	370	False	116.0	342065.525	0.002	331.145	338.39	5.534
67	2	8	4	22	H	370	370	False	116.0	34123.485	0.0032	352.515	446.51	4.533
67	3	8	4	22	H	370	370	False	116.0	11073.595	0.0041	375.815	525.13	4.044
67	4	8	4	22	H	370	370	False	116.0	3766.35	0.0054	403.21	589.17	3.576
67	5	8	4	22	H	370	370	False	116.0	875.61	0.0084	451.82	644.18	2.942
67	6	8	4	22	H	370	370	False	116.0	276.425	0.0128	498.345	692.91	2.442
67	7	8	4	22	H	370	370	False	116.0	142.455	0.0168	529.595	736.98	2.154
67	8	8	4	22	H	370	370	False	116.0	88.27	0.0207	549.83	777.42	1.946
67	9	8	4	22	H	370	370	False	116.0	59.1	0.0249	570.63	814.92	1.772
67	10	8	4	22	H	370	370	False	116.0	41.805	0.0291	591.84	850.0	1.621
68	1	2	12	30	N	400	600	True	80.0	583367.99	0.0026	351.62	375.72	5.766
68	2	2	12	30	N	400	600	True	80.0	43022.5	0.0032	487.54	495.77	4.634
68	3	2	12	30	N	400	600	True	80.0	18664.315	0.0038	615.41	583.06	4.271
68	4	2	12	30	N	400	600	True	80.0	5794.105	0.0046	712.245	654.17	3.763
68	5	2	12	30	N	400	600	True	80.0	918.2	0.0067	759.94	715.24	2.963
68	6	2	12	30	N	400	600	True	80.0	245.025	0.0092	811.44	769.35	2.389
68	7	2	12	30	N	400	600	True	80.0	83.365	0.0126	856.09	818.28	1.921
68	8	2	12	30	N	400	600	True	80.0	34.385	0.0172	894.29	863.18	1.536
68	9	2	12	30	N	400	600	True	80.0	16.295	0.0231	924.78	904.82	1.212
68	10	2	12	30	N	400	600	True	80.0	17.6	0.0305	957.735	943.77	1.246
69	1	7	7	30	N	400	600	False	144.0	42719.975	0.003	477.595	430.77	4.631
69	2	7	7	30	N	400	600	False	144.0	6110.37	0.0046	500.49	568.41	3.786
69	3	7	7	30	N	400	600	False	144.0	2449.085	0.0058	509.08	668.5	3.389
69	4	7	7	30	N	400	600	False	144.0	1344.88	0.0068	521.505	750.02	3.129
69	5	7	7	30	N	400	600	False	144.0	863.38	0.0079	537.92	820.05	2.936
69	6	7	7	30	N	400	600	False	144.0	437.04	0.0099	561.715	882.08	2.641
69	7	7	7	30	N	400	600	False	144.0	181.85	0.0139	576.125	938.19	2.26
69	8	7	7	30	N	400	600	False	144.0	101.16	0.0177	607.895	989.66	2.005
69	9	7	7	30	N	400	600	False	144.0	61.22	0.0221	660.94	1037.4	1.787
69	10	7	7	30	N	400	600	False	144.0	38.535	0.0273	724.765	1082.06	1.586
70	1	4	11	24	N	370	370	False	112.0	688325.6	0.0017	346.76	253.53	5.838
70	2	4	11	24	N	370	370	False	112.0	131653.015	0.0024	338.47	334.53	5.119
70	3	4	11	24	N	370	370	False	112.0	33125.61	0.0032	352.895	393.43	4.52
70	4	4	11	24	N	370	370	False	112.0	2429.495	0.0061	416.445	441.41	3.386
70	5	4	11	24	N	370	370	False	112.0	684.575	0.0091	460.725	482.63	2.835
70	6	4	11	24	N	370	370	False	112.0	331.705	0.0119	491.1	519.14	2.521
70	7	4	11	24	N	370	370	False	112.0	183.65	0.0151	516.945	552.16	2.264
70	8	4	11	24	N	370	370	False	112.0	110.995	0.0187	539.555	582.45	2.045
70	9	4	11	24	N	370	370	False	112.0	71.2	0.0229	560.455	610.55	1.852
70	10	4	11	24	N	370	370	False	112.0	48.18	0.0273	582.74	636.83	1.683
71	1	1	10	28	N	300	580	False	80.0	25717.6	0.0027	361.885	325.55	4.41
71	2	1	10	28	N	300	580	False	80.0	6329.665	0.0039	391.0	429.57	3.801
71	3	1	10	28	N	300	580	False	80.0	2950.505	0.005	424.53	505.21	3.47
71	4	1	10	28	N	300	580	False	80.0	1773.835	0.0059	451.9	566.82	3.249
71	5	1	10	28	N	300	580	False	80.0	981.655	0.0073	476.565	619.74	2.992
71	6	1	10	28	N	300	580	False	80.0	397.965	0.0106	510.84	666.62	2.6
71	7	1	10	28	N	300	580	False	80.0	204.735	0.0142	560.195	709.02	2.311
71	8	1	10	28	N	300	580	False	80.0	127.595	0.0177	610.31	747.92	2.106
71	9	1	10	28	N	300	580	False	80.0	83.445	0.0218	670.43	784.0	1.921
71	10	1	10	28	N	300	580	False	80.0	58.02	0.0261	731.73	817.75	1.764
72	1	2	4	16	N	450	450	False	80.0	182413.475	0.0025	409.235	413.98	5.261
72	2	2	4	16	N	450	450	False	80.0	16848.35	0.004	441.88	546.25	4.227
72	3	2	4	16	N	450	450	False	80.0	5064.46	0.005	476.485	642.44	3.705
72	4	2	4	16	N	450	450	False	80.0	1733.395	0.0065	509.905	720.78	3.239
72	5	2	4	16	N	450	450	False	80.0	395.195	0.01	570.335	788.08	2.597
72	6	2	4	16	N	450	450	False	80.0	168.405	0.0134	612.23	847.7	2.226
72	7	2	4	16	N	450	450	False	80.0	88.02	0.0171	648.835	901.61	1.945
72	8	2	4	16	N	450	450	False	80.0	53.665	0.0211	673.46	951.08	1.73
72	9	2	4	16	N	450	450	False	80.0	35.95	0.0251	697.99	996.96	1.556
72	10	2	4	16	N	450	450	False	80.0	25.115	0.0293	724.03	1039.88	1.4
73	1	2	7	20	N	400	650	False	80.0	52437.54	0.0023	505.055	395.46	4.72
73	2	2	7	20	N	400	650	False	80.0	8609.17	0.0036	514.41	521.81	3.935
73	3	2	7	20	N	400	650	False	80.0	3209.725	0.0046	539.705	613.69	3.506
73	4	2	7	20	N	400	650	False	80.0	1683.895	0.0055	560.475	688.54	3.226
73	5	2	7	20	N	400	650	False	80.0	792.76	0.007	587.99	752.82	2.899
73	6	2	7	20	N	400	650	False	80.0	322.315	0.0097	623.06	809.77	2.508
73	7	2	7	20	N	400	650	False	80.0	163.575	0.0127	652.665	861.27	2.214
73	8	2	7	20	N	400	650	False	80.0	88.275	0.0166	681.63	908.53	1.946
73	9	2	7	20	N	400	650	False	80.0	52.565	0.0212	702.11	952.36	1.721
73	10	2	7	20	N	400	650	False	80.0	33.635	0.0262	724.57	993.35	1.527
74	1	5	6	16	H	370	370	False	92.0	450023.13	0.0019	340.89	274.54	5.653
74	2	5	6	16	H	370	370	False	92.0	42078.425	0.0031	349.97	362.26	4.624
74	3	5	6	16	H	370	370	False	92.0	12707.745	0.004	372.295	426.05	4.104
74	4	5	6	16	H	370	370	False	92.0	2792.355	0.0059	411.995	478.0	3.446
74	5	5	6	16	H	370	370	False	92.0	657.975	0.0093	462.24	522.63	2.818
74	6	5	6	16	H	370	370	False	92.0	287.92	0.0126	496.675	562.17	2.459
74	7	5	6	16	H	370	370	False	92.0	157.875	0.016	524.725	597.92	2.198
74	8	5	6	16	H	370	370	False	92.0	97.13	0.0199	545.39	630.73	1.987
74	9	5	6	16	H	370	370	False	92.0	62.815	0.0242	567.185	661.16	1.798
74	10	5	6	16	H	370	370	False	92.0	43.34	0.0286	589.47	689.62	1.637
75	1	3	12	26	H	400	600	False	90.0	93438.415	0.0021	478.625	351.86	4.971
75	2	3	12	26	H	400	600	False	90.0	13017.525	0.0032	541.065	464.28	4.115
75	3	3	12	26	H	400	600	False	90.0	3493.605	0.0045	622.8	546.03	3.543
75	4	3	12	26	H	400	600	False	90.0	1505.52	0.0057	698.395	612.62	3.178
75	5	3	12	26	H	400	600	False	90.0	623.61	0.0076	810.1	669.81	2.795
75	6	3	12	26	H	400	600	False	90.0	300.82	0.01	902.75	720.49	2.478
75	7	3	12	26	H	400	600	False	90.0	165.205	0.0127	950.235	766.31	2.218
75	8	3	12	26	H	400	600	False	90.0	96.22	0.0161	992.735	808.36	1.983
75	9	3	12	26	H	400	600	False	90.0	55.83	0.0207	1028.5	847.35	1.747
75	10	3	12	26	H	400	600	False	90.0	33.765	0.0263	1060.4	883.83	1.528
76	1	4	11	26	H	370	370	False	112.0	522227.82	0.0019	328.4	257.28	5.718
76	2	4	11	26	H	370	370	False	112.0	47191.1	0.003	348.645	339.49	4.674
76	3	4	11	26	H	370	370	False	112.0	13415.605	0.0039	370.955	399.26	4.128
76	4	4	11	26	H	370	370	False	112.0	2598.38	0.006	414.27	447.95	3.415
76	5	4	11	26	H	370	370	False	112.0	660.925	0.0093	462.07	489.78	2.82
76	6	4	11	26	H	370	370	False	112.0	293.46	0.0125	495.91	526.83	2.468
76	7	4	11	26	H	370	370	False	112.0	163.07	0.0158	523.02	560.34	2.212
76	8	4	11	26	H	370	370	False	112.0	99.25	0.0197	544.42	591.08	1.997
76	9	4	11	26	H	370	370	False	112.0	65.07	0.0238	565.245	619.59	1.813
76	10	4	11	26	H	370	370	False	112.0	44.235	0.0283	588.16	646.26	1.646
77	1	2	2	20	H	400	600	False	80.0	58182.155	0.0022	502.92	485.0	4.765
77	2	2	2	20	H	400	600	False	80.0	7499.455	0.0037	514.45	639.96	3.875
77	3	2	2	20	H	400	600	False	80.0	2460.085	0.0049	546.09	752.65	3.391
77	4	2	2	20	H	400	600	False	80.0	1239.51	0.0061	567.36	844.44	3.093
77	5	2	2	20	H	400	600	False	80.0	740.265	0.0072	587.78	923.27	2.869
77	6	2	2	20	H	400	600	False	80.0	402.09	0.0089	618.14	993.12	2.604
77	7	2	2	20	H	400	600	False	80.0	204.27	0.0116	667.75	1056.29	2.31
77	8	2	2	20	H	400	600	False	80.0	97.415	0.016	740.12	1114.24	1.989
77	9	2	2	20	H	400	600	False	80.0	60.225	0.02	824.69	1167.99	1.78
77	10	2	2	20	H	400	600	False	80.0	37.07	0.0252	913.655	1218.27	1.569
78	1	7	12	28	H	400	650	False	214.0	83749.805	0.0021	484.165	387.03	4.923
78	2	7	12	28	H	400	650	False	214.0	11800.105	0.0033	576.035	510.69	4.072
78	3	7	12	28	H	400	650	False	214.0	3099.69	0.0046	659.815	600.61	3.491
78	4	7	12	28	H	400	650	False	214.0	1213.34	0.0061	751.685	673.86	3.084
78	5	7	12	28	H	400	650	False	214.0	500.7	0.0082	874.285	736.78	2.7
78	6	7	12	28	H	400	650	False	214.0	255.5	0.0106	1013.37	792.52	2.407
78	7	7	12	28	H	400	650	False	214.0	154.62	0.0131	1105.43	842.92	2.189
78	8	7	12	28	H	400	650	False	214.0	95.035	0.0161	1155.05	889.17	1.978
78	9	7	12	28	H	400	650	False	214.0	59.33	0.0201	1200.165	932.06	1.773
78	10	7	12	28	H	400	650	False	214.0	36.9	0.0252	1234.695	972.18	1.567
79	1	4	4	22	N	550	550	False	80.0	124548.355	0.003	508.6	511.76	5.095
79	2	4	4	22	N	550	550	False	80.0	10317.145	0.0046	551.57	675.27	4.014
79	3	4	4	22	N	550	550	False	80.0	2714.955	0.0059	596.155	794.17	3.434
79	4	4	4	22	N	550	550	False	80.0	1131.19	0.0071	628.375	891.03	3.054
79	5	4	4	22	N	550	550	False	80.0	290.67	0.0099	690.09	974.22	2.463
79	6	4	4	22	N	550	550	False	80.0	93.38	0.0139	752.465	1047.92	1.97
79	7	4	4	22	N	550	550	False	80.0	45.7	0.0177	798.905	1114.57	1.66
79	8	4	4	22	N	550	550	False	80.0	27.625	0.0216	828.16	1175.72	1.441
79	9	4	4	22	N	550	550	False	80.0	18.22	0.0255	857.715	1232.44	1.261
79	10	4	4	22	N	550	550	False	80.0	14.09	0.0294	887.285	1285.49	1.149
80	1	7	9	20	N	300	580	True	172.0	4375563.185	0.0016	261.39	269.47	6.641
80	2	7	9	20	N	300	580	True	172.0	337133.005	0.0022	335.16	355.56	5.528
80	3	7	9	20	N	300	580	True	172.0	114217.345	0.0026	395.71	418.17	5.058
80	4	7	9	20	N	300	580	True	172.0	13874.115	0.0038	591.01	469.17	4.142
80	5	7	9	20	N	300	580	True	172.0	885.23	0.0058	876.53	512.97	2.947
80	6	7	9	20	N	300	580	True	172.0	175.37	0.0088	949.875	551.78	2.244
80	7	7	9	20	N	300	580	True	172.0	60.32	0.0123	1006.075	586.87	1.78
80	8	7	9	20	N	300	580	True	172.0	28.13	0.0164	1047.705	619.07	1.449
80	9	7	9	20	N	300	580	True	172.0	13.76	0.0228	1092.84	648.93	1.139
80	10	7	9	20	N	300	580	True	172.0	15.82	0.0302	1128.68	676.87	1.199
81	1	7	5	26	N	400	600	True	116.0	3643953.38	0.0027	349.295	472.85	6.562
81	2	7	5	26	N	400	600	True	116.0	84907.17	0.0036	528.695	623.93	4.929
81	3	7	5	26	N	400	600	True	116.0	12287.46	0.0042	659.435	733.8	4.089
81	4	7	5	26	N	400	600	True	116.0	3417.165	0.0047	772.06	823.29	3.534
81	5	7	5	26	N	400	600	True	116.0	1190.7	0.0053	888.88	900.15	3.076
81	6	7	5	26	N	400	600	True	116.0	239.925	0.0077	974.695	968.25	2.38
81	7	7	5	26	N	400	600	True	116.0	51.08	0.0123	1061.175	1029.83	1.708
81	8	7	5	26	N	400	600	True	116.0	20.94	0.0171	1111.94	1086.33	1.321
81	9	7	5	26	N	400	600	True	116.0	13.645	0.0226	1152.565	1138.74	1.135
81	10	7	5	26	N	400	600	True	116.0	13.635	0.0301	1186.515	1187.76	1.135
82	1	7	3	24	N	280	500	False	88.0	15453.76	0.0034	501.415	352.17	4.189
82	2	7	3	24	N	280	500	False	88.0	4028.02	0.0047	530.25	464.7	3.605
82	3	7	3	24	N	280	500	False	88.0	2018.86	0.0056	546.985	546.52	3.305
82	4	7	3	24	N	280	500	False	88.0	1253.815	0.0065	561.105	613.17	3.098
82	5	7	3	24	N	280	500	False	88.0	759.54	0.0075	578.09	670.42	2.881
82	6	7	3	24	N	280	500	False	88.0	247.43	0.0112	616.085	721.14	2.393
82	7	7	3	24	N	280	500	False	88.0	94.425	0.0166	652.495	767.0	1.975
82	8	7	3	24	N	280	500	False	88.0	50.9	0.0219	674.22	809.09	1.707
82	9	7	3	24	N	280	500	False	88.0	31.5	0.0273	696.36	848.12	1.498
82	10	7	3	24	N	280	500	False	88.0	20.47	0.0336	717.61	884.62	1.311
83	1	3	8	28	N	250	500	True	80.0	9703343.68	0.0012	236.315	288.64	6.987
83	2	3	8	28	N	250	500	True	80.0	647156.63	0.0018	297.385	380.86	5.811
83	3	3	8	28	N	250	500	True	80.0	190697.595	0.0023	340.53	447.92	5.28
83	4	3	8	28	N	250	500	True	80.0	23119.305	0.0033	564.185	502.55	4.364
83	5	3	8	28	N	250	500	True	80.0	884.535	0.0066	678.7	549.47	2.947
83	6	3	8	28	N	250	500	True	80.0	233.6	0.0098	732.335	591.04	2.368
83	7	3	8	28	N	250	500	True	80.0	99.015	0.0134	769.425	628.63	1.996
83	8	3	8	28	N	250	500	True	80.0	48.525	0.0179	801.39	663.12	1.686
83	9	3	8	28	N	250	500	True	80.0	26.25	0.0236	825.185	695.11	1.419
83	10	3	8	28	N	250	500	True	80.0	15.64	0.03	852.335	725.03	1.194
84	1	4	8	22	N	300	580	False	88.0	68199.815	0.0021	363.365	284.84	4.834
84	2	4	8	22	N	300	580	False	88.0	15688.1	0.003	367.685	375.85	4.196
84	3	4	8	22	N	300	580	False	88.0	7079.675	0.0038	395.655	442.02	3.85
84	4	4	8	22	N	300	580	False	88.0	3946.835	0.0045	419.52	495.93	3.596
84	5	4	8	22	N	300	580	False	88.0	1078.16	0.0071	441.08	542.23	3.033
84	6	4	8	22	N	300	580	False	88.0	413.91	0.0104	475.945	583.25	2.617
84	7	4	8	22	N	300	580	False	88.0	222.395	0.0137	500.27	620.35	2.347
84	8	4	8	22	N	300	580	False	88.0	132.505	0.0174	522.025	654.39	2.122
84	9	4	8	22	N	300	580	False	88.0	82.525	0.022	540.41	685.95	1.917
84	10	4	8	22	N	300	580	False	88.0	54.43	0.0269	568.815	715.48	1.736
85	1	3	6	16	N	250	500	False	80.0	79282.22	0.0019	299.325	236.76	4.899
85	2	3	6	16	N	250	500	False	80.0	22253.41	0.0027	308.215	312.41	4.347
85	3	3	6	16	N	250	500	False	80.0	10449.61	0.0034	332.51	367.42	4.019
85	4	3	6	16	N	250	500	False	80.0	5596.66	0.0042	352.32	412.23	3.748
85	5	3	6	16	N	250	500	False	80.0	968.045	0.0079	380.56	450.72	2.986
85	6	3	6	16	N	250	500	False	80.0	447.005	0.011	408.6	484.81	2.65
85	7	3	6	16	N	250	500	False	80.0	249.88	0.0143	429.52	515.65	2.398
85	8	3	6	16	N	250	500	False	80.0	152.735	0.0181	448.22	543.94	2.184
85	9	3	6	16	N	250	500	False	80.0	97.345	0.0227	465.255	570.18	1.988
85	10	3	6	16	N	250	500	False	80.0	65.435	0.0276	487.765	594.72	1.816
86	1	1	2	16	H	350	580	False	80.0	62795.855	0.0022	422.17	414.76	4.798
86	2	1	2	16	H	350	580	False	80.0	8433.905	0.0036	439.885	547.28	3.926
86	3	1	2	16	H	350	580	False	80.0	3029.57	0.0048	469.83	643.64	3.481
86	4	1	2	16	H	350	580	False	80.0	1563.375	0.0059	502.46	722.14	3.194
86	5	1	2	16	H	350	580	False	80.0	913.625	0.0071	535.67	789.56	2.961
86	6	1	2	16	H	350	580	False	80.0	525.065	0.0088	568.66	849.29	2.72
86	7	1	2	16	H	350	580	False	80.0	292.37	0.0111	609.62	903.3	2.466
86	8	1	2	16	H	350	580	False	80.0	142.375	0.0151	675.93	952.86	2.153
86	9	1	2	16	H	350	580	False	80.0	87.825	0.019	747.945	998.83	1.944
86	10	1	2	16	H	350	580	False	80.0	59.415	0.0229	826.985	1041.82	1.774
87	1	5	3	16	N	250	500	False	80.0	16265.01	0.0031	446.595	298.58	4.211
87	2	5	3	16	N	250	500	False	80.0	5202.74	0.0042	448.555	393.98	3.716
87	3	5	3	16	N	250	500	False	80.0	2784.085	0.005	458.525	463.35	3.445
87	4	5	3	16	N	250	500	False	80.0	1795.89	0.0058	472.02	519.86	3.254
87	5	5	3	16	N	250	500	False	80.0	828.88	0.0076	493.565	568.39	2.918
87	6	5	3	16	N	250	500	False	80.0	246.135	0.0123	541.645	611.39	2.391
87	7	5	3	16	N	250	500	False	80.0	132.375	0.0162	568.735	650.28	2.122
87	8	5	3	16	N	250	500	False	80.0	81.0	0.0204	587.295	685.96	1.908
87	9	5	3	16	N	250	500	False	80.0	53.865	0.0249	606.055	719.05	1.731
87	10	5	3	16	N	250	500	False	80.0	36.205	0.0302	628.225	750.0	1.559
88	1	2	5	30	N	370	370	False	80.0	208816.675	0.0022	334.73	361.17	5.32
88	2	2	5	30	N	370	370	False	80.0	24326.495	0.0035	357.595	476.57	4.386
88	3	2	5	30	N	370	370	False	80.0	8196.445	0.0044	384.07	560.49	3.914
88	4	2	5	30	N	370	370	False	80.0	3129.455	0.0057	408.53	628.84	3.495
88	5	2	5	30	N	370	370	False	80.0	858.73	0.0084	452.475	687.55	2.934
88	6	2	5	30	N	370	370	False	80.0	252.89	0.0133	502.1	739.57	2.403
88	7	2	5	30	N	370	370	False	80.0	136.265	0.0171	531.27	786.6	2.134
88	8	2	5	30	N	370	370	False	80.0	85.595	0.021	551.25	829.76	1.932
88	9	2	5	30	N	370	370	False	80.0	57.745	0.0251	571.905	869.79	1.762
88	10	2	5	30	N	370	370	False	80.0	40.055	0.0296	594.7	907.23	1.603
89	1	5	7	28	N	400	650	True	102.0	1311614.13	0.0027	325.03	453.51	6.118
89	2	5	7	28	N	400	650	True	102.0	105885.045	0.0035	485.815	598.42	5.025
89	3	5	7	28	N	400	650	True	102.0	29402.61	0.0042	622.2	703.78	4.468
89	4	5	7	28	N	400	650	True	102.0	7114.315	0.0047	732.315	789.61	3.852
89	5	5	7	28	N	400	650	True	102.0	1168.24	0.0056	914.91	863.33	3.068
89	6	5	7	28	N	400	650	True	102.0	179.305	0.0075	1146.88	928.65	2.254
89	7	5	7	28	N	400	650	True	102.0	40.445	0.0113	1240.69	987.71	1.607
89	8	5	7	28	N	400	650	True	102.0	15.45	0.0158	1299.495	1041.9	1.189
89	9	5	7	28	N	400	650	True	102.0	13.73	0.0213	1358.58	1092.16	1.138
89	10	5	7	28	N	400	650	True	102.0	13.89	0.0297	1401.68	1139.18	1.143
90	1	6	9	26	H	350	580	False	146.0	75004.555	0.002	427.8	373.68	4.875
90	2	6	9	26	H	350	580	False	146.0	13098.745	0.0032	482.63	493.08	4.117
90	3	6	9	26	H	350	580	False	146.0	4210.505	0.0044	544.285	579.9	3.624
90	4	6	9	26	H	350	580	False	146.0	1975.965	0.0055	601.35	650.62	3.296
90	5	6	9	26	H	350	580	False	146.0	807.855	0.0074	689.89	711.36	2.907
90	6	6	9	26	H	350	580	False	146.0	385.245	0.0099	811.805	765.18	2.586
90	7	6	9	26	H	350	580	False	146.0	203.545	0.0129	855.34	813.85	2.309
90	8	6	9	26	H	350	580	False	146.0	114.96	0.0167	886.615	858.5	2.061
90	9	6	9	26	H	350	580	False	146.0	68.075	0.0215	918.455	899.91	1.833
90	10	6	9	26	H	350	580	False	146.0	42.38	0.027	950.98	938.65	1.627
91	1	7	2	16	H	300	300	False	80.0	275241.51	0.0018	278.915	296.9	5.44
91	2	7	2	16	H	300	300	False	80.0	31874.285	0.003	296.51	391.77	4.503
91	3	7	2	16	H	300	300	False	80.0	11964.0	0.0038	315.35	460.75	4.078
91	4	7	2	16	H	300	300	False	80.0	4772.265	0.005	336.39	516.94	3.679
91	5	7	2	16	H	300	300	False	80.0	1297.555	0.0076	375.005	565.2	3.113
91	6	7	2	16	H	300	300	False	80.0	344.1	0.0129	421.525	607.96	2.537
91	7	7	2	16	H	300	300	False	80.0	173.925	0.0174	448.865	646.63	2.24
91	8	7	2	16	H	300	300	False	80.0	115.99	0.0211	464.43	682.1	2.064
91	9	7	2	16	H	300	300	False	80.0	79.005	0.0252	482.105	715.01	1.898
91	10	7	2	16	H	300	300	False	80.0	54.46	0.03	502.485	745.78	1.736
92	1	5	10	28	N	300	580	False	132.0	64899.87	0.0021	366.635	286.57	4.812
92	2	5	10	28	N	300	580	False	132.0	14934.775	0.0031	372.415	378.13	4.174
92	3	5	10	28	N	300	580	False	132.0	6661.435	0.0039	397.82	444.71	3.824
92	4	5	10	28	N	300	580	False	132.0	3842.315	0.0046	421.88	498.95	3.585
92	5	5	10	28	N	300	580	False	132.0	1117.225	0.007	442.555	545.53	3.048
92	6	5	10	28	N	300	580	False	132.0	392.675	0.0107	478.705	586.8	2.594
92	7	5	10	28	N	300	580	False	132.0	217.75	0.0138	501.665	624.12	2.338
92	8	5	10	28	N	300	580	False	132.0	129.18	0.0176	523.49	658.36	2.111
92	9	5	10	28	N	300	580	False	132.0	82.455	0.0219	541.05	690.12	1.916
92	10	5	10	28	N	300	580	False	132.0	53.695	0.0271	567.58	719.83	1.73
93	1	7	7	26	N	400	650	True	144.0	1372367.965	0.0027	323.215	443.82	6.137
93	2	7	7	26	N	400	650	True	144.0	112583.95	0.0035	481.145	585.63	5.051
93	3	7	7	26	N	400	650	True	144.0	32269.935	0.0042	615.715	688.74	4.509
93	4	7	7	26	N	400	650	True	144.0	7706.7	0.0047	725.43	772.74	3.887
93	5	7	7	26	N	400	650	True	144.0	1268.345	0.0056	905.005	844.88	3.103
93	6	7	7	26	N	400	650	True	144.0	153.235	0.0077	1152.205	908.8	2.185
93	7	7	7	26	N	400	650	True	144.0	39.71	0.0113	1241.995	966.6	1.599
93	8	7	7	26	N	400	650	True	144.0	15.18	0.0158	1300.74	1019.64	1.181
93	9	7	7	26	N	400	650	True	144.0	13.91	0.0212	1357.82	1068.82	1.143
93	10	7	7	26	N	400	650	True	144.0	14.15	0.0299	1401.745	1114.83	1.151
94	1	3	2	20	N	400	600	True	80.0	9110287.745	0.0025	314.22	508.8	6.96
94	2	3	2	20	N	400	600	True	80.0	114300.49	0.0035	510.265	671.37	5.058
94	3	3	2	20	N	400	600	True	80.0	13013.56	0.0042	653.59	789.58	4.114
94	4	3	2	20	N	400	600	True	80.0	3293.29	0.0048	774.305	885.87	3.518
94	5	3	2	20	N	400	600	True	80.0	1154.64	0.0053	892.715	968.58	3.062
94	6	3	2	20	N	400	600	True	80.0	491.38	0.0065	927.39	1041.86	2.691
94	7	3	2	20	N	400	600	True	80.0	78.275	0.0108	1026.725	1108.12	1.894
94	8	3	2	20	N	400	600	True	80.0	21.95	0.0171	1092.955	1168.92	1.341
94	9	3	2	20	N	400	600	True	80.0	13.59	0.0228	1134.815	1225.31	1.133
94	10	3	2	20	N	400	600	True	80.0	15.55	0.0298	1169.26	1278.05	1.192
95	1	3	2	20	N	300	300	False	80.0	198189.035	0.002	280.925	308.62	5.297
95	2	3	2	20	N	300	300	False	80.0	27502.545	0.0031	298.24	407.22	4.439
95	3	3	2	20	N	300	300	False	80.0	10452.44	0.004	318.655	478.93	4.019
95	4	3	2	20	N	300	300	False	80.0	4625.58	0.005	337.155	537.34	3.665
95	5	3	2	20	N	300	300	False	80.0	1441.3	0.0073	372.065	587.5	3.159
95	6	3	2	20	N	300	300	False	80.0	350.73	0.0128	420.81	631.95	2.545
95	7	3	2	20	N	300	300	False	80.0	180.58	0.0171	447.575	672.14	2.257
95	8	3	2	20	N	300	300	False	80.0	118.735	0.0208	463.425	709.02	2.075
95	9	3	2	20	N	300	300	False	80.0	79.57	0.0251	481.79	743.22	1.901
95	10	3	2	20	N	300	300	False	80.0	55.33	0.0298	501.545	775.22	1.743
96	1	8	2	22	H	300	580	False	84.0	68946.955	0.0021	394.035	411.69	4.839
96	2	8	2	22	H	300	580	False	84.0	10794.93	0.0034	456.055	543.23	4.033
96	3	8	2	22	H	300	580	False	84.0	4066.54	0.0045	501.78	638.88	3.609
96	4	8	2	22	H	300	580	False	84.0	2136.29	0.0056	539.45	716.79	3.33
96	5	8	2	22	H	300	580	False	84.0	1045.615	0.0072	577.395	783.71	3.019
96	6	8	2	22	H	300	580	False	84.0	451.875	0.0101	649.895	843.0	2.655
96	7	8	2	22	H	300	580	False	84.0	219.07	0.0139	753.225	896.62	2.341
96	8	8	2	22	H	300	580	False	84.0	136.49	0.0172	848.42	945.81	2.135
96	9	8	2	22	H	300	580	False	84.0	86.775	0.0215	868.58	991.44	1.938
96	10	8	2	22	H	300	580	False	84.0	58.93	0.026	890.105	1034.11	1.77
97	1	6	4	24	H	400	650	False	86.0	52596.935	0.0022	509.115	490.55	4.721
97	2	6	4	24	H	400	650	False	86.0	9559.55	0.0035	516.77	647.29	3.98
97	3	6	4	24	H	400	650	False	86.0	2923.085	0.0047	576.265	761.26	3.466
97	4	6	4	24	H	400	650	False	86.0	1437.94	0.0058	625.58	854.1	3.158
97	5	6	4	24	H	400	650	False	86.0	744.4	0.0072	675.225	933.85	2.872
97	6	6	4	24	H	400	650	False	86.0	334.565	0.0096	760.11	1004.49	2.524
97	7	6	4	24	H	400	650	False	86.0	164.845	0.0127	872.985	1068.38	2.217
97	8	6	4	24	H	400	650	False	86.0	97.085	0.016	994.635	1127.0	1.987
97	9	6	4	24	H	400	650	False	86.0	62.195	0.0197	1099.88	1181.37	1.794
97	10	6	4	24	H	400	650	False	86.0	41.52	0.0238	1124.36	1232.22	1.618
98	1	8	2	22	N	300	580	True	84.0	47424738.67	0.0012	212.335	398.29	7.676
98	2	8	2	22	N	300	580	True	84.0	2476698.18	0.0019	274.82	525.55	6.394
98	3	8	2	22	N	300	580	True	84.0	462838.98	0.0025	323.56	618.09	5.665
98	4	8	2	22	N	300	580	True	84.0	146110.195	0.0029	417.46	693.47	5.165
98	5	8	2	22	N	300	580	True	84.0	2885.155	0.0047	777.55	758.21	3.46
98	6	8	2	22	N	300	580	True	84.0	361.115	0.0072	897.6	815.58	2.558
98	7	8	2	22	N	300	580	True	84.0	84.69	0.0111	974.675	867.45	1.928
98	8	8	2	22	N	300	580	True	84.0	26.64	0.0169	1034.625	915.04	1.426
98	9	8	2	22	N	300	580	True	84.0	14.38	0.0229	1075.505	959.18	1.158
98	10	8	2	22	N	300	580	True	84.0	13.685	0.0301	1109.945	1000.47	1.136
99	1	4	2	12	N	300	580	False	80.0	12261.235	0.004	514.41	356.17	4.089
99	2	4	2	12	N	300	580	False	80.0	3670.895	0.0053	521.05	469.97	3.565
99	3	4	2	12	N	300	580	False	80.0	1841.365	0.0064	556.885	552.72	3.265
99	4	4	2	12	N	300	580	False	80.0	1185.485	0.0073	543.93	620.13	3.074
99	5	4	2	12	N	300	580	False	80.0	745.175	0.0084	551.41	678.02	2.872
99	6	4	2	12	N	300	580	False	80.0	300.24	0.0116	566.305	729.32	2.477
99	7	4	2	12	N	300	580	False	80.0	126.97	0.0164	595.495	775.7	2.104
99	8	4	2	12	N	300	580	False	80.0	70.0	0.0213	619.315	818.26	1.845
99	9	4	2	12	N	300	580	False	80.0	42.58	0.0267	659.75	857.74	1.629
99	10	4	2	12	N	300	580	False	80.0	28.575	0.0322	722.41	894.66	1.456
100	1	2	10	28	N	370	370	False	80.0	479424.87	0.0019	328.93	303.63	5.681
100	2	2	10	28	N	370	370	False	80.0	46211.625	0.003	348.865	400.64	4.665
100	3	2	10	28	N	370	370	False	80.0	13804.225	0.0039	370.245	471.19	4.14
100	4	2	10	28	N	370	370	False	80.0	2464.255	0.0061	415.955	528.65	3.392
100	5	2	10	28	N	370	370	False	80.0	725.075	0.009	458.545	578.0	2.86
100	6	2	10	28	N	370	370	False	80.0	322.6	0.012	492.15	621.73	2.509
100	7	2	10	28	N	370	370	False	80.0	178.0	0.0153	518.505	661.28	2.25
100	8	2	10	28	N	370	370	False	80.0	108.89	0.0189	540.36	697.56	2.037
100	9	2	10	28	N	370	370	False	80.0	69.755	0.0231	561.52	731.21	1.844
100	10	2	10	28	N	370	370	False	80.0	47.65	0.0274	583.41	762.68	1.678
101	1	7	6	16	H	370	370	False	130.0	449939.345	0.0019	348.44	274.54	5.653
101	2	7	6	16	H	370	370	False	130.0	42066.68	0.0031	349.975	362.26	4.624
101	3	7	6	16	H	370	370	False	130.0	12694.62	0.004	372.32	426.05	4.104
101	4	7	6	16	H	370	370	False	130.0	2792.43	0.0059	411.995	478.01	3.446
101	5	7	6	16	H	370	370	False	130.0	658.145	0.0093	462.23	522.64	2.818
101	6	7	6	16	H	370	370	False	130.0	287.96	0.0126	496.67	562.18	2.459
101	7	7	6	16	H	370	370	False	130.0	157.885	0.016	524.725	597.93	2.198
101	8	7	6	16	H	370	370	False	130.0	97.155	0.0199	545.375	630.74	1.987
101	9	7	6	16	H	370	370	False	130.0	62.825	0.0242	567.175	661.16	1.798
101	10	7	6	16	H	370	370	False	130.0	43.075	0.0287	589.88	689.62	1.634
102	1	3	3	20	N	550	550	False	80.0	104483.385	0.0031	507.685	523.13	5.019
102	2	3	3	20	N	550	550	False	80.0	8506.645	0.0048	557.695	690.28	3.93
102	3	3	3	20	N	550	550	False	80.0	2328.525	0.0061	601.21	811.82	3.367
102	4	3	3	20	N	550	550	False	80.0	981.71	0.0073	634.465	910.83	2.992
102	5	3	3	20	N	550	550	False	80.0	347.575	0.0094	681.845	995.86	2.541
102	6	3	3	20	N	550	550	False	80.0	93.695	0.0139	752.225	1071.2	1.972
102	7	3	3	20	N	550	550	False	80.0	44.415	0.0179	800.595	1139.33	1.648
102	8	3	3	20	N	550	550	False	80.0	27.31	0.0217	828.905	1201.84	1.436
102	9	3	3	20	N	550	550	False	80.0	18.2	0.0255	857.82	1259.82	1.26
102	10	3	3	20	N	550	550	False	80.0	14.005	0.0294	887.565	1314.05	1.146
103	1	5	6	28	H	400	650	False	92.0	63686.41	0.0022	498.56	476.08	4.804
103	2	5	6	28	H	400	650	False	92.0	10650.035	0.0034	525.05	628.2	4.027
103	3	5	6	28	H	400	650	False	92.0	3200.39	0.0046	586.91	738.81	3.505
103	4	5	6	28	H	400	650	False	92.0	1536.935	0.0057	639.07	828.91	3.187
103	5	5	6	28	H	400	650	False	92.0	703.125	0.0073	702.155	906.3	2.847
103	6	5	6	28	H	400	650	False	92.0	317.445	0.0098	811.33	974.86	2.502
103	7	5	6	28	H	400	650	False	92.0	170.99	0.0125	930.435	1036.86	2.233
103	8	5	6	28	H	400	650	False	92.0	101.745	0.0157	1064.385	1093.75	2.008
103	9	5	6	28	H	400	650	False	92.0	65.445	0.0192	1116.195	1146.52	1.816
103	10	5	6	28	H	400	650	False	92.0	43.085	0.0234	1145.365	1195.87	1.634
104	1	7	3	24	H	400	650	False	88.0	43304.165	0.0023	520.285	502.76	4.637
104	2	7	3	24	H	400	650	False	88.0	8509.31	0.0036	511.145	663.4	3.93
104	3	7	3	24	H	400	650	False	88.0	2689.415	0.0048	568.225	780.21	3.43
104	4	7	3	24	H	400	650	False	88.0	1329.26	0.0059	615.935	875.36	3.124
104	5	7	3	24	H	400	650	False	88.0	725.295	0.0072	660.77	957.09	2.861
104	6	7	3	24	H	400	650	False	88.0	344.855	0.0095	726.785	1029.49	2.538
104	7	7	3	24	H	400	650	False	88.0	160.21	0.0129	836.04	1094.97	2.205
104	8	7	3	24	H	400	650	False	88.0	91.71	0.0164	951.05	1155.04	1.962
104	9	7	3	24	H	400	650	False	88.0	58.395	0.0203	1073.87	1210.76	1.766
104	10	7	3	24	H	400	650	False	88.0	41.35	0.0239	1114.065	1262.88	1.616
105	1	2	2	30	N	300	580	True	80.0	58559148.97	0.0011	208.485	397.91	7.768
105	2	2	2	30	N	300	580	True	80.0	2833026.305	0.0019	271.435	525.05	6.452
105	3	2	2	30	N	300	580	True	80.0	499325.22	0.0024	321.06	617.5	5.698
105	4	2	2	30	N	300	580	True	80.0	155634.26	0.0029	410.265	692.8	5.192
105	5	2	2	30	N	300	580	True	80.0	9072.925	0.0042	671.575	757.48	3.958
105	6	2	2	30	N	300	580	True	80.0	479.81	0.0067	886.085	814.79	2.681
105	7	2	2	30	N	300	580	True	80.0	84.045	0.0111	976.92	866.61	1.925
105	8	2	2	30	N	300	580	True	80.0	27.9	0.0166	1034.965	914.16	1.446
105	9	2	2	30	N	300	580	True	80.0	14.36	0.0228	1076.325	958.26	1.157
105	10	2	2	30	N	300	580	True	80.0	15.085	0.03	1110.91	999.51	1.179
106	1	6	4	20	N	300	300	False	86.0	332517.09	0.0018	278.77	293.57	5.522
106	2	6	4	20	N	300	300	False	86.0	38259.755	0.0029	294.49	387.36	4.583
106	3	6	4	20	N	300	300	False	86.0	13981.445	0.0037	311.74	455.57	4.146
106	4	6	4	20	N	300	300	False	86.0	4340.44	0.0051	338.745	511.13	3.638
106	5	6	4	20	N	300	300	False	86.0	802.43	0.0092	390.36	558.85	2.904
106	6	6	4	20	N	300	300	False	86.0	350.505	0.0128	420.835	601.13	2.545
106	7	6	4	20	N	300	300	False	86.0	193.66	0.0166	445.225	639.36	2.287
106	8	6	4	20	N	300	300	False	86.0	120.625	0.0207	462.76	674.44	2.081
106	9	6	4	20	N	300	300	False	86.0	81.4	0.0249	480.62	706.97	1.911
106	10	6	4	20	N	300	300	False	86.0	56.35	0.0295	500.47	737.41	1.751
107	1	8	6	22	N	250	500	False	148.0	36025.235	0.0024	341.805	273.59	4.557
107	2	8	6	22	N	250	500	False	148.0	10769.44	0.0034	350.445	361.0	4.032
107	3	8	6	22	N	250	500	False	148.0	5526.845	0.0042	362.215	424.56	3.742
107	4	8	6	22	N	250	500	False	148.0	3397.225	0.0049	385.115	476.34	3.531
107	5	8	6	22	N	250	500	False	148.0	935.725	0.0079	404.795	520.81	2.971
107	6	8	6	22	N	250	500	False	148.0	388.315	0.0114	434.185	560.22	2.589
107	7	8	6	22	N	250	500	False	148.0	218.585	0.0148	455.785	595.85	2.34
107	8	8	6	22	N	250	500	False	148.0	135.185	0.0187	492.605	628.54	2.131
107	9	8	6	22	N	250	500	False	148.0	87.985	0.0231	534.95	658.86	1.944
107	10	8	6	22	N	250	500	False	148.0	59.715	0.0279	580.3	687.22	1.776
108	1	7	2	22	N	400	650	True	80.0	8896667.99	0.0024	265.71	517.24	6.949
108	2	7	2	22	N	400	650	True	80.0	553717.625	0.0033	441.98	682.51	5.743
108	3	7	2	22	N	400	650	True	80.0	48527.39	0.004	586.77	802.68	4.686
108	4	7	2	22	N	400	650	True	80.0	8960.2	0.0046	711.165	900.57	3.952
108	5	7	2	22	N	400	650	True	80.0	2360.14	0.0053	835.48	984.65	3.373
108	6	7	2	22	N	400	650	True	80.0	257.12	0.0068	1136.3	1059.14	2.41
108	7	7	2	22	N	400	650	True	80.0	52.61	0.0106	1198.93	1126.51	1.721
108	8	7	2	22	N	400	650	True	80.0	17.56	0.0153	1267.235	1188.31	1.245
108	9	7	2	22	N	400	650	True	80.0	14.245	0.022	1333.785	1245.64	1.154
108	10	7	2	22	N	400	650	True	80.0	14.01	0.0298	1373.53	1299.26	1.146
109	1	4	2	20	N	450	630	False	80.0	9407.43	0.0033	891.7	486.06	3.973
109	2	4	2	20	N	450	630	False	80.0	3086.235	0.0042	919.055	641.36	3.489
109	3	4	2	20	N	450	630	False	80.0	1106.935	0.0052	928.49	754.29	3.044
109	4	4	2	20	N	450	630	False	80.0	562.44	0.0061	950.765	846.28	2.75
109	5	4	2	20	N	450	630	False	80.0	339.795	0.007	968.46	925.29	2.531
109	6	4	2	20	N	450	630	False	80.0	219.06	0.0078	986.92	995.29	2.341
109	7	4	2	20	N	450	630	False	80.0	54.325	0.0122	1040.975	1058.59	1.735
109	8	4	2	20	N	450	630	False	80.0	17.985	0.0185	1100.71	1116.67	1.255
109	9	4	2	20	N	450	630	False	80.0	15.015	0.0263	1136.585	1170.54	1.177
109	10	4	2	20	N	450	630	False	80.0	13.83	0.0338	1170.39	1220.92	1.141
110	1	8	2	22	H	550	550	False	84.0	95898.74	0.0031	508.86	523.81	4.982
110	2	8	2	22	H	550	550	False	84.0	7910.005	0.0048	560.075	691.17	3.898
110	3	8	2	22	H	550	550	False	84.0	2263.47	0.0061	602.225	812.87	3.355
110	4	8	2	22	H	550	550	False	84.0	929.9	0.0074	636.9	912.0	2.968
110	5	8	2	22	H	550	550	False	84.0	386.075	0.0091	677.27	997.15	2.587
110	6	8	2	22	H	550	550	False	84.0	106.795	0.0133	745.185	1072.59	2.029
110	7	8	2	22	H	550	550	False	84.0	43.14	0.0181	802.115	1140.8	1.635
110	8	8	2	22	H	550	550	False	84.0	25.435	0.0223	833.59	1203.39	1.405
110	9	8	2	22	H	550	550	False	84.0	18.065	0.0255	858.46	1261.45	1.257
110	10	8	2	22	H	550	550	False	84.0	14.515	0.0297	889.635	1315.74	1.162
111	1	4	3	18	N	400	650	False	80.0	14251.4	0.0034	672.49	453.12	4.154
111	2	4	3	18	N	400	650	False	80.0	2354.695	0.005	705.95	597.9	3.372
111	3	4	3	18	N	400	650	False	80.0	928.97	0.0064	752.975	703.18	2.968
111	4	4	3	18	N	400	650	False	80.0	461.74	0.0078	740.22	788.94	2.664
111	5	4	3	18	N	400	650	False	80.0	274.66	0.0092	754.47	862.59	2.439
111	6	4	3	18	N	400	650	False	80.0	175.965	0.0107	770.485	927.85	2.245
111	7	4	3	18	N	400	650	False	80.0	79.32	0.0144	799.455	986.86	1.899
111	8	4	3	18	N	400	650	False	80.0	38.885	0.0192	834.855	1041.01	1.59
111	9	4	3	18	N	400	650	False	80.0	20.335	0.0256	861.145	1091.23	1.308
111	10	4	3	18	N	400	650	False	80.0	14.02	0.0316	885.66	1138.2	1.147
112	1	7	6	18	H	550	550	False	130.0	188411.56	0.0028	515.855	427.51	5.275
112	2	7	6	18	H	550	550	False	130.0	14768.09	0.0044	540.845	564.1	4.169
112	3	7	6	18	H	550	550	False	130.0	3699.855	0.0055	586.625	663.42	3.568
112	4	7	6	18	H	550	550	False	130.0	1082.7	0.0071	630.23	744.33	3.035
112	5	7	6	18	H	550	550	False	130.0	258.835	0.0102	695.71	813.82	2.413
112	6	7	6	18	H	550	550	False	130.0	99.35	0.0136	749.045	875.39	1.997
112	7	7	6	18	H	550	550	False	130.0	51.58	0.017	790.035	931.07	1.712
112	8	7	6	18	H	550	550	False	130.0	31.04	0.0206	820.84	982.15	1.492
112	9	7	6	18	H	550	550	False	130.0	20.035	0.0245	850.53	1029.53	1.302
112	10	7	6	18	H	550	550	False	130.0	14.03	0.0287	882.13	1073.85	1.147
113	1	7	4	14	H	400	600	False	102.0	58307.895	0.0022	503.38	433.97	4.766
113	2	7	4	14	H	400	600	False	102.0	10495.575	0.0034	507.89	572.62	4.021
113	3	7	4	14	H	400	600	False	102.0	3153.495	0.0046	554.025	673.45	3.499
113	4	7	4	14	H	400	600	False	102.0	1508.485	0.0057	609.765	755.58	3.179
113	5	7	4	14	H	400	600	False	102.0	702.83	0.0073	674.37	826.12	2.847
113	6	7	4	14	H	400	600	False	102.0	308.71	0.0099	775.34	888.62	2.49
113	7	7	4	14	H	400	600	False	102.0	160.035	0.0129	895.135	945.14	2.204
113	8	7	4	14	H	400	600	False	102.0	91.725	0.0164	926.78	996.99	1.962
113	9	7	4	14	H	400	600	False	102.0	54.37	0.021	959.095	1045.09	1.735
113	10	7	4	14	H	400	600	False	102.0	33.45	0.0264	990.595	1090.07	1.524
114	1	7	2	12	N	350	580	False	80.0	14533.12	0.0037	540.14	407.06	4.162
114	2	7	2	12	N	350	580	False	80.0	3319.305	0.0052	550.915	537.12	3.521
114	3	7	2	12	N	350	580	False	80.0	1558.96	0.0063	577.17	631.7	3.193
114	4	7	2	12	N	350	580	False	80.0	933.85	0.0073	581.83	708.73	2.97
114	5	7	2	12	N	350	580	False	80.0	602.735	0.0084	595.15	774.9	2.78
114	6	7	2	12	N	350	580	False	80.0	310.365	0.0105	611.855	833.53	2.492
114	7	7	2	12	N	350	580	False	80.0	105.205	0.016	642.36	886.54	2.022
114	8	7	2	12	N	350	580	False	80.0	57.845	0.0208	669.215	935.18	1.762
114	9	7	2	12	N	350	580	False	80.0	36.08	0.0257	691.89	980.29	1.557
114	10	7	2	12	N	350	580	False	80.0	23.545	0.0313	738.53	1022.49	1.372
115	1	6	6	16	H	450	630	False	110.0	362240.765	0.0019	474.72	402.0	5.559
115	2	6	6	16	H	450	630	False	110.0	19231.33	0.0035	518.45	530.44	4.284
115	3	6	6	16	H	450	630	False	110.0	4411.54	0.0048	597.335	623.84	3.645
115	4	6	6	16	H	450	630	False	110.0	1566.48	0.0063	676.715	699.92	3.195
115	5	6	6	16	H	450	630	False	110.0	603.05	0.0085	783.685	765.26	2.78
115	6	6	6	16	H	450	630	False	110.0	296.195	0.0108	907.02	823.16	2.472
115	7	6	6	16	H	450	630	False	110.0	176.085	0.0132	1011.07	875.51	2.246
115	8	6	6	16	H	450	630	False	110.0	104.36	0.0163	1059.15	923.55	2.019
115	9	6	6	16	H	450	630	False	110.0	63.94	0.0203	1101.705	968.1	1.806
115	10	6	6	16	H	450	630	False	110.0	38.415	0.0256	1139.5	1009.77	1.585
116	1	4	4	28	N	300	550	True	80.0	25237965.945	0.0015	226.095	380.09	7.402
116	2	4	4	28	N	300	550	True	80.0	1555056.17	0.0022	293.98	501.53	6.192
116	3	4	4	28	N	300	550	True	80.0	340119.92	0.0027	396.965	589.84	5.532
116	4	4	4	28	N	300	550	True	80.0	103499.6	0.0032	492.98	661.78	5.015
116	5	4	4	28	N	300	550	True	80.0	2039.72	0.0047	802.655	723.56	3.31
116	6	4	4	28	N	300	550	True	80.0	221.87	0.0087	858.54	778.3	2.346
116	7	4	4	28	N	300	550	True	80.0	72.62	0.0126	916.215	827.8	1.861
116	8	4	4	28	N	300	550	True	80.0	32.09	0.0174	958.25	873.22	1.506
116	9	4	4	28	N	300	550	True	80.0	17.74	0.0224	986.185	915.34	1.249
116	10	4	4	28	N	300	550	True	80.0	16.175	0.0316	1028.57	954.74	1.209
117	1	6	3	14	H	250	500	False	80.0	85455.105	0.0018	340.4	319.1	4.932
117	2	6	3	14	H	250	500	False	80.0	18977.75	0.0028	396.33	421.05	4.278
117	3	6	3	14	H	250	500	False	80.0	7759.11	0.0038	438.42	495.19	3.89
117	4	6	3	14	H	250	500	False	80.0	3995.035	0.0046	474.18	555.59	3.602
117	5	6	3	14	H	250	500	False	80.0	1616.6	0.0065	523.925	607.46	3.209
117	6	6	3	14	H	250	500	False	80.0	639.225	0.0094	606.39	653.41	2.806
117	7	6	3	14	H	250	500	False	80.0	290.71	0.0134	629.13	694.97	2.463
117	8	6	3	14	H	250	500	False	80.0	157.275	0.0179	650.255	733.1	2.197
117	9	6	3	14	H	250	500	False	80.0	97.775	0.0227	671.205	768.46	1.99
117	10	6	3	14	H	250	500	False	80.0	63.485	0.0281	694.61	801.54	1.803
118	1	3	7	26	N	450	450	False	80.0	243996.535	0.0024	408.68	398.47	5.387
118	2	3	7	26	N	450	450	False	80.0	22076.52	0.0038	435.755	525.78	4.344
118	3	3	7	26	N	450	450	False	80.0	6511.925	0.0048	469.1	618.36	3.814
118	4	3	7	26	N	450	450	False	80.0	1841.085	0.0064	507.675	693.77	3.265
118	5	3	7	26	N	450	450	False	80.0	426.345	0.0097	566.845	758.54	2.63
118	6	3	7	26	N	450	450	False	80.0	183.8	0.013	608.005	815.93	2.264
118	7	3	7	26	N	450	450	False	80.0	94.625	0.0167	644.455	867.82	1.976
118	8	3	7	26	N	450	450	False	80.0	58.24	0.0204	668.98	915.44	1.765
118	9	3	7	26	N	450	450	False	80.0	37.6	0.0246	695.0	959.6	1.575
118	10	3	7	26	N	450	450	False	80.0	25.865	0.0289	721.72	1000.9	1.413
119	1	5	10	30	N	400	600	False	132.0	59089.615	0.0023	501.93	388.99	4.772
119	2	5	10	30	N	400	600	False	132.0	9935.535	0.0034	514.065	513.27	3.997
119	3	5	10	30	N	400	600	False	132.0	3572.065	0.0045	537.71	603.65	3.553
119	4	5	10	30	N	400	600	False	132.0	1883.3	0.0053	558.795	677.27	3.275
119	5	5	10	30	N	400	600	False	132.0	1113.77	0.0063	576.22	740.5	3.047
119	6	5	10	30	N	400	600	False	132.0	328.925	0.0096	624.485	796.52	2.517
119	7	5	10	30	N	400	600	False	132.0	153.49	0.013	657.49	847.18	2.186
119	8	5	10	30	N	400	600	False	132.0	82.355	0.0171	686.355	893.66	1.916
119	9	5	10	30	N	400	600	False	132.0	50.705	0.0214	705.995	936.77	1.705
119	10	5	10	30	N	400	600	False	132.0	31.055	0.0271	731.315	977.09	1.492
120	1	5	2	22	H	300	550	False	80.0	65761.31	0.0021	368.125	406.18	4.818
120	2	5	2	22	H	300	550	False	80.0	10629.695	0.0034	428.9	535.96	4.027
120	3	5	2	22	H	300	550	False	80.0	4069.745	0.0045	473.72	630.34	3.61
120	4	5	2	22	H	300	550	False	80.0	2160.64	0.0055	510.82	707.21	3.335
120	5	5	2	22	H	300	550	False	80.0	1092.385	0.0071	549.37	773.24	3.038
120	6	5	2	22	H	300	550	False	80.0	501.295	0.0097	615.875	831.73	2.7
120	7	5	2	22	H	300	550	False	80.0	232.38	0.0135	727.9	884.63	2.366
120	8	5	2	22	H	300	550	False	80.0	123.98	0.0181	763.715	933.17	2.093
120	9	5	2	22	H	300	550	False	80.0	77.275	0.0228	783.115	978.18	1.888
120	10	5	2	22	H	300	550	False	80.0	52.68	0.0275	805.82	1020.29	1.722
121	1	3	11	24	N	300	580	True	84.0	2540699.285	0.0016	274.62	260.44	6.405
121	2	3	11	24	N	300	580	True	84.0	222037.295	0.0022	350.285	343.65	5.346
121	3	3	11	24	N	300	580	True	84.0	74135.525	0.0025	374.155	404.16	4.87
121	4	3	11	24	N	300	580	True	84.0	20160.965	0.0033	528.225	453.45	4.305
121	5	3	11	24	N	300	580	True	84.0	1633.55	0.0061	688.055	495.79	3.213
121	6	3	11	24	N	300	580	True	84.0	313.56	0.0091	748.36	533.29	2.496
121	7	3	11	24	N	300	580	True	84.0	102.8	0.0126	792.005	567.21	2.012
121	8	3	11	24	N	300	580	True	84.0	42.905	0.0172	828.595	598.33	1.633
121	9	3	11	24	N	300	580	True	84.0	20.055	0.0232	859.175	627.2	1.302
121	10	3	11	24	N	300	580	True	84.0	18.705	0.0305	892.23	654.19	1.272
122	1	6	3	12	H	450	630	False	80.0	294937.6	0.002	481.35	447.2	5.47
122	2	6	3	12	H	450	630	False	80.0	17388.16	0.0035	488.905	590.09	4.24
122	3	6	3	12	H	450	630	False	80.0	4410.72	0.0048	536.715	693.99	3.645
122	4	6	3	12	H	450	630	False	80.0	1864.765	0.006	590.665	778.63	3.271
122	5	6	3	12	H	450	630	False	80.0	717.9	0.008	652.945	851.32	2.856
122	6	6	3	12	H	450	630	False	80.0	315.695	0.0106	736.83	915.73	2.499
122	7	6	3	12	H	450	630	False	80.0	165.645	0.0136	846.645	973.97	2.219
122	8	6	3	12	H	450	630	False	80.0	102.085	0.0165	956.595	1027.4	2.009
122	9	6	3	12	H	450	630	False	80.0	65.2	0.0201	1016.53	1076.97	1.814
122	10	6	3	12	H	450	630	False	80.0	41.635	0.0246	1048.185	1123.32	1.619
123	1	2	8	24	H	450	450	False	80.0	300363.375	0.0023	404.625	353.22	5.478
123	2	2	8	24	H	450	450	False	80.0	26716.345	0.0036	432.745	466.08	4.427
123	3	2	8	24	H	450	450	False	80.0	7610.695	0.0046	464.12	548.15	3.881
123	4	2	8	24	H	450	450	False	80.0	1930.435	0.0063	505.95	615.0	3.286
123	5	2	8	24	H	450	450	False	80.0	458.56	0.0095	563.61	672.41	2.661
123	6	2	8	24	H	450	450	False	80.0	191.64	0.0128	606.045	723.28	2.282
123	7	2	8	24	H	450	450	False	80.0	104.525	0.016	638.295	769.29	2.019
123	8	2	8	24	H	450	450	False	80.0	66.87	0.0192	661.835	811.49	1.825
123	9	2	8	24	H	450	450	False	80.0	39.89	0.024	691.17	850.64	1.601
123	10	2	8	24	H	450	450	False	80.0	27.235	0.0283	717.755	887.26	1.435
124	1	1	5	14	H	300	300	False	80.0	244567.155	0.0019	280.495	231.24	5.388
124	2	1	5	14	H	300	300	False	80.0	30785.11	0.003	297.15	305.12	4.488
124	3	1	5	14	H	300	300	False	80.0	10652.295	0.0039	318.4	358.85	4.027
124	4	1	5	14	H	300	300	False	80.0	4053.895	0.0052	340.745	402.61	3.608
124	5	1	5	14	H	300	300	False	80.0	890.73	0.0088	387.035	440.2	2.95
124	6	1	5	14	H	300	300	False	80.0	371.295	0.0125	419.03	473.5	2.57
124	7	1	5	14	H	300	300	False	80.0	203.895	0.0162	443.92	503.62	2.309
124	8	1	5	14	H	300	300	False	80.0	124.82	0.0203	461.74	531.25	2.096
124	9	1	5	14	H	300	300	False	80.0	81.39	0.0249	481.01	556.88	1.911
124	10	1	5	14	H	300	300	False	80.0	55.685	0.0297	501.565	580.85	1.746
125	1	5	4	14	H	300	300	False	80.0	427791.205	0.0017	280.705	258.77	5.631
125	2	5	4	14	H	300	300	False	80.0	47934.14	0.0027	292.17	341.45	4.681
125	3	5	4	14	H	300	300	False	80.0	16714.57	0.0035	307.84	401.57	4.223
125	4	5	4	14	H	300	300	False	80.0	4303.02	0.0051	338.965	450.54	3.634
125	5	5	4	14	H	300	300	False	80.0	909.245	0.0087	386.05	492.61	2.959
125	6	5	4	14	H	300	300	False	80.0	386.35	0.0123	417.265	529.88	2.587
125	7	5	4	14	H	300	300	False	80.0	211.205	0.0159	442.165	563.58	2.325
125	8	5	4	14	H	300	300	False	80.0	131.15	0.0199	459.37	594.5	2.118
125	9	5	4	14	H	300	300	False	80.0	84.675	0.0244	478.68	623.18	1.928
125	10	5	4	14	H	300	300	False	80.0	57.74	0.0292	499.055	650.0	1.761
126	1	3	9	28	N	300	580	True	80.0	2130509.605	0.0017	279.99	329.63	6.328
126	2	3	9	28	N	300	580	True	80.0	187569.02	0.0024	358.715	434.95	5.273
126	3	3	9	28	N	300	580	True	80.0	64935.65	0.0029	419.24	511.54	4.812
126	4	3	9	28	N	300	580	True	80.0	17851.545	0.0039	619.19	573.92	4.252
126	5	3	9	28	N	300	580	True	80.0	721.905	0.006	879.315	627.51	2.858
126	6	3	9	28	N	300	580	True	80.0	149.83	0.0091	953.815	674.98	2.176
126	7	3	9	28	N	300	580	True	80.0	53.3	0.0129	1007.86	717.91	1.727
126	8	3	9	28	N	300	580	True	80.0	25.11	0.0171	1049.72	757.3	1.4
126	9	3	9	28	N	300	580	True	80.0	14.7	0.0231	1093.84	793.83	1.167
126	10	3	9	28	N	300	580	True	80.0	14.99	0.0299	1127.045	828.0	1.176
127	1	1	11	30	N	370	370	False	80.0	213407.97	0.0022	334.825	323.95	5.329
127	2	1	11	30	N	370	370	False	80.0	23956.695	0.0035	358.165	427.46	4.379
127	3	1	11	30	N	370	370	False	80.0	7722.205	0.0045	386.05	502.72	3.888
127	4	1	11	30	N	370	370	False	80.0	2347.59	0.0062	417.865	564.03	3.371
127	5	1	11	30	N	370	370	False	80.0	673.14	0.0092	461.3	616.69	2.828
127	6	1	11	30	N	370	370	False	80.0	276.63	0.0128	498.705	663.35	2.442
127	7	1	11	30	N	370	370	False	80.0	151.8	0.0163	527.225	705.54	2.181
127	8	1	11	30	N	370	370	False	80.0	92.895	0.0203	547.865	744.25	1.968
127	9	1	11	30	N	370	370	False	80.0	61.655	0.0244	568.66	780.15	1.79
127	10	1	11	30	N	370	370	False	80.0	42.55	0.0288	591.145	813.73	1.629
128	1	1	11	28	N	300	550	False	80.0	40156.01	0.0024	354.925	319.48	4.604
128	2	1	11	28	N	300	550	False	80.0	8667.515	0.0036	374.24	421.56	3.938
128	3	1	11	28	N	300	550	False	80.0	3791.285	0.0046	398.7	495.79	3.579
128	4	1	11	28	N	300	550	False	80.0	2219.295	0.0055	424.995	556.25	3.346
128	5	1	11	28	N	300	550	False	80.0	1044.24	0.0072	450.08	608.19	3.019
128	6	1	11	28	N	300	550	False	80.0	407.52	0.0105	490.725	654.2	2.61
128	7	1	11	28	N	300	550	False	80.0	219.175	0.0138	540.46	695.8	2.341
128	8	1	11	28	N	300	550	False	80.0	134.96	0.0173	592.37	733.98	2.13
128	9	1	11	28	N	300	550	False	80.0	90.065	0.0211	649.05	769.39	1.955
128	10	1	11	28	N	300	550	False	80.0	62.13	0.0253	710.97	802.5	1.793
129	1	4	7	22	H	550	550	False	80.0	184037.435	0.0028	500.385	434.81	5.265
129	2	4	7	22	H	550	550	False	80.0	14483.845	0.0044	541.4	573.74	4.161
129	3	4	7	22	H	550	550	False	80.0	3644.61	0.0055	587.06	674.76	3.562
129	4	4	7	22	H	550	550	False	80.0	1093.335	0.0071	629.805	757.05	3.039
129	5	4	7	22	H	550	550	False	80.0	263.02	0.0101	694.905	827.73	2.42
129	6	4	7	22	H	550	550	False	80.0	102.27	0.0135	747.495	890.35	2.01
129	7	4	7	22	H	550	550	False	80.0	52.77	0.0169	788.395	946.98	1.722
129	8	4	7	22	H	550	550	False	80.0	30.88	0.0206	821.145	998.93	1.49
129	9	4	7	22	H	550	550	False	80.0	19.89	0.0246	851.025	1047.12	1.299
129	10	4	7	22	H	550	550	False	80.0	13.99	0.0288	883.02	1092.2	1.146
130	1	3	5	20	H	400	650	False	80.0	59356.265	0.0022	502.385	463.39	4.773
130	2	3	5	20	H	400	650	False	80.0	10074.13	0.0034	522.385	611.44	4.003
130	3	3	5	20	H	400	650	False	80.0	2970.85	0.0047	585.48	719.11	3.473
130	4	3	5	20	H	400	650	False	80.0	1436.77	0.0058	639.73	806.8	3.157
130	5	3	5	20	H	400	650	False	80.0	628.685	0.0076	730.505	882.13	2.798
130	6	3	5	20	H	400	650	False	80.0	292.44	0.0101	868.63	948.87	2.466
130	7	3	5	20	H	400	650	False	80.0	162.755	0.0128	996.225	1009.21	2.212
130	8	3	5	20	H	400	650	False	80.0	97.46	0.016	1085.77	1064.58	1.989
130	9	3	5	20	H	400	650	False	80.0	61.715	0.0197	1124.155	1115.94	1.79
130	10	3	5	20	H	400	650	False	80.0	39.99	0.0243	1161.85	1163.98	1.602
131	1	8	4	18	N	400	650	False	116.0	24792.0	0.0033	531.94	432.38	4.394
131	2	8	4	18	N	400	650	False	116.0	4043.61	0.005	549.11	570.52	3.607
131	3	8	4	18	N	400	650	False	116.0	1653.48	0.0063	588.39	670.98	3.218
131	4	8	4	18	N	400	650	False	116.0	936.07	0.0074	581.685	752.81	2.971
131	5	8	4	18	N	400	650	False	116.0	605.545	0.0085	592.065	823.09	2.782
131	6	8	4	18	N	400	650	False	116.0	339.805	0.0104	600.825	885.36	2.531
131	7	8	4	18	N	400	650	False	116.0	145.335	0.0144	623.71	941.67	2.162
131	8	8	4	18	N	400	650	False	116.0	78.95	0.0186	648.59	993.34	1.897
131	9	8	4	18	N	400	650	False	116.0	47.565	0.0233	688.565	1041.26	1.677
131	10	8	4	18	N	400	650	False	116.0	30.49	0.0285	747.755	1086.08	1.484
132	1	6	2	14	N	250	500	False	80.0	10818.775	0.0037	464.13	314.45	4.034
132	2	6	2	14	N	250	500	False	80.0	3710.13	0.0048	491.635	414.92	3.569
132	3	6	2	14	N	250	500	False	80.0	2022.16	0.0057	506.845	487.98	3.306
132	4	6	2	14	N	250	500	False	80.0	1315.865	0.0065	520.1	547.49	3.119
132	5	6	2	14	N	250	500	False	80.0	734.4	0.0079	538.785	598.61	2.866
132	6	6	2	14	N	250	500	False	80.0	200.925	0.0129	583.95	643.89	2.303
132	7	6	2	14	N	250	500	False	80.0	99.795	0.0174	611.245	684.85	1.999
132	8	6	2	14	N	250	500	False	80.0	57.32	0.0225	632.165	722.42	1.758
132	9	6	2	14	N	250	500	False	80.0	36.21	0.0279	653.99	757.27	1.559
132	10	6	2	14	N	250	500	False	80.0	23.885	0.0341	674.085	789.87	1.378
133	1	5	6	18	N	450	450	False	92.0	369873.665	0.0022	410.4	364.37	5.568
133	2	5	6	18	N	450	450	False	92.0	34366.86	0.0034	429.01	480.79	4.536
133	3	5	6	18	N	450	450	False	92.0	9786.79	0.0044	456.545	565.45	3.991
133	4	5	6	18	N	450	450	False	92.0	2107.05	0.0062	503.215	634.41	3.324
133	5	5	6	18	N	450	450	False	92.0	393.935	0.01	570.9	693.64	2.595
133	6	5	6	18	N	450	450	False	92.0	197.03	0.0126	605.235	746.11	2.295
133	7	5	6	18	N	450	450	False	92.0	105.65	0.016	638.14	793.57	2.024
133	8	5	6	18	N	450	450	False	92.0	66.01	0.0193	663.0	837.11	1.82
133	9	5	6	18	N	450	450	False	92.0	42.705	0.0233	687.45	877.49	1.63
133	10	5	6	18	N	450	450	False	92.0	28.835	0.0276	714.065	915.26	1.46
134	1	2	2	10	H	400	600	False	80.0	53235.35	0.0022	506.86	464.01	4.726
134	2	2	2	10	H	400	600	False	80.0	7833.965	0.0036	512.57	612.27	3.894
134	3	2	2	10	H	400	600	False	80.0	2454.09	0.0049	546.15	720.07	3.39
134	4	2	2	10	H	400	600	False	80.0	1253.955	0.006	574.675	807.89	3.098
134	5	2	2	10	H	400	600	False	80.0	724.5	0.0072	622.72	883.32	2.86
134	6	2	2	10	H	400	600	False	80.0	334.56	0.0096	686.815	950.14	2.524
134	7	2	2	10	H	400	600	False	80.0	161.89	0.0128	788.985	1010.57	2.209
134	8	2	2	10	H	400	600	False	80.0	92.705	0.0163	883.49	1066.02	1.967
134	9	2	2	10	H	400	600	False	80.0	56.955	0.0205	917.785	1117.44	1.756
134	10	2	2	10	H	400	600	False	80.0	35.68	0.0256	943.495	1165.54	1.552
135	1	5	2	10	N	450	630	False	80.0	65559.05	0.0026	612.415	418.01	4.817
135	2	5	2	10	N	450	630	False	80.0	7985.24	0.0039	622.085	551.57	3.902
135	3	5	2	10	N	450	630	False	80.0	2593.18	0.0051	654.875	648.69	3.414
135	4	5	2	10	N	450	630	False	80.0	1274.045	0.0061	660.465	727.8	3.105
135	5	5	2	10	N	450	630	False	80.0	756.185	0.007	676.305	795.75	2.879
135	6	5	2	10	N	450	630	False	80.0	409.785	0.0084	694.51	855.95	2.613
135	7	5	2	10	N	450	630	False	80.0	127.13	0.0126	736.865	910.39	2.104
135	8	5	2	10	N	450	630	False	80.0	50.525	0.0182	771.8	960.34	1.704
135	9	5	2	10	N	450	630	False	80.0	28.12	0.0236	794.275	1006.67	1.449
135	10	5	2	10	N	450	630	False	80.0	16.995	0.0296	819.59	1050.0	1.23
136	1	4	12	30	H	300	550	False	120.0	123554.355	0.0018	385.055	308.33	5.092
136	2	4	12	30	H	300	550	False	120.0	21296.275	0.0028	460.915	406.84	4.328
136	3	4	12	30	H	300	550	False	120.0	7002.23	0.0038	521.29	478.48	3.845
136	4	4	12	30	H	300	550	False	120.0	3005.22	0.005	585.185	536.83	3.478
136	5	4	12	30	H	300	550	False	120.0	1202.535	0.0068	687.19	586.95	3.08
136	6	4	12	30	H	300	550	False	120.0	546.77	0.0093	757.955	631.35	2.738
136	7	4	12	30	H	300	550	False	120.0	281.915	0.0124	792.555	671.51	2.45
136	8	4	12	30	H	300	550	False	120.0	156.985	0.0161	825.375	708.35	2.196
136	9	4	12	30	H	300	550	False	120.0	94.075	0.0207	855.775	742.52	1.973
136	10	4	12	30	H	300	550	False	120.0	59.09	0.026	884.755	774.48	1.772
137	1	6	10	28	H	550	550	False	158.0	178962.43	0.0028	500.72	416.49	5.253
137	2	6	10	28	H	550	550	False	158.0	13790.305	0.0044	542.815	549.56	4.14
137	3	6	10	28	H	550	550	False	158.0	3380.42	0.0056	589.3	646.33	3.529
137	4	6	10	28	H	550	550	False	158.0	893.355	0.0074	638.665	725.15	2.951
137	5	6	10	28	H	550	550	False	158.0	233.78	0.0105	700.945	792.85	2.369
137	6	6	10	28	H	550	550	False	158.0	89.94	0.014	754.54	852.83	1.954
137	7	6	10	28	H	550	550	False	158.0	49.13	0.0173	793.52	907.07	1.691
137	8	6	10	28	H	550	550	False	158.0	29.075	0.0211	824.875	956.84	1.464
137	9	6	10	28	H	550	550	False	158.0	18.59	0.0253	856.145	1003.0	1.269
137	10	6	10	28	H	550	550	False	158.0	14.32	0.0295	888.625	1046.17	1.156
138	1	2	2	30	N	400	600	True	80.0	10485850.975	0.0025	306.175	508.79	7.021
138	2	2	2	30	N	400	600	True	80.0	127760.685	0.0034	504.0	671.35	5.106
138	3	2	2	30	N	400	600	True	80.0	13871.785	0.0042	648.68	789.56	4.142
138	4	2	2	30	N	400	600	True	80.0	3541.34	0.0047	767.08	885.85	3.549
138	5	2	2	30	N	400	600	True	80.0	1291.635	0.0053	878.605	968.56	3.111
138	6	2	2	30	N	400	600	True	80.0	877.735	0.0055	932.395	1041.83	2.943
138	7	2	2	30	N	400	600	True	80.0	115.485	0.0096	1000.8	1108.09	2.063
138	8	2	2	30	N	400	600	True	80.0	24.81	0.0163	1084.72	1168.89	1.395
138	9	2	2	30	N	400	600	True	80.0	14.475	0.0226	1133.51	1225.28	1.161
138	10	2	2	30	N	400	600	True	80.0	15.945	0.0299	1169.23	1278.02	1.203
139	1	6	11	24	H	280	500	False	170.0	128770.395	0.0018	357.06	264.24	5.11
139	2	6	11	24	H	280	500	False	170.0	24013.605	0.0027	435.62	348.66	4.38
139	3	6	11	24	H	280	500	False	170.0	7870.6	0.0037	499.175	410.05	3.896
139	4	6	11	24	H	280	500	False	170.0	3512.255	0.0048	560.895	460.06	3.546
139	5	6	11	24	H	280	500	False	170.0	1363.68	0.0067	614.105	503.01	3.135
139	6	6	11	24	H	280	500	False	170.0	568.715	0.0095	654.205	541.07	2.755
139	7	6	11	24	H	280	500	False	170.0	278.905	0.0129	685.26	575.48	2.445
139	8	6	11	24	H	280	500	False	170.0	158.205	0.0168	714.48	607.06	2.199
139	9	6	11	24	H	280	500	False	170.0	95.22	0.0215	741.235	636.34	1.979
139	10	6	11	24	H	280	500	False	170.0	60.95	0.0268	764.135	663.73	1.785
140	1	6	8	18	N	350	580	False	134.0	102346.555	0.002	412.745	291.61	5.01
140	2	6	8	18	N	350	580	False	134.0	24877.185	0.0027	424.805	384.79	4.396
140	3	6	8	18	N	350	580	False	134.0	9151.84	0.0035	438.27	452.54	3.962
140	4	6	8	18	N	350	580	False	134.0	4470.01	0.0043	456.345	507.73	3.65
140	5	6	8	18	N	350	580	False	134.0	1133.88	0.0066	501.165	555.13	3.055
140	6	6	8	18	N	350	580	False	134.0	365.115	0.0101	544.725	597.13	2.562
140	7	6	8	18	N	350	580	False	134.0	183.375	0.0135	573.345	635.11	2.263
140	8	6	8	18	N	350	580	False	134.0	102.435	0.0176	598.92	669.95	2.01
140	9	6	8	18	N	350	580	False	134.0	62.67	0.0223	619.08	702.27	1.797
140	10	6	8	18	N	350	580	False	134.0	39.5	0.0279	642.99	732.5	1.597
141	1	7	5	14	N	250	500	True	116.0	34003038.165	0.0012	214.695	264.51	7.532
141	2	7	5	14	N	250	500	True	116.0	2049502.765	0.0017	270.26	349.03	6.312
141	3	7	5	14	N	250	500	True	116.0	308524.655	0.0021	320.23	410.48	5.489
141	4	7	5	14	N	250	500	True	116.0	17214.49	0.0034	580.47	460.54	4.236
141	5	7	5	14	N	250	500	True	116.0	1158.105	0.0061	675.03	503.54	3.064
141	6	7	5	14	N	250	500	True	116.0	293.985	0.009	731.05	541.64	2.468
141	7	7	5	14	N	250	500	True	116.0	113.195	0.0126	771.785	576.08	2.054
141	8	7	5	14	N	250	500	True	116.0	52.645	0.0172	805.565	607.69	1.721
141	9	7	5	14	N	250	500	True	116.0	26.845	0.0231	833.165	637.01	1.429
141	10	7	5	14	N	250	500	True	116.0	15.14	0.0301	863.22	664.43	1.18
142	1	5	3	18	H	450	450	False	80.0	185853.855	0.0025	409.055	416.24	5.269
142	2	5	3	18	H	450	450	False	80.0	17212.785	0.0039	441.35	549.23	4.236
142	3	5	3	18	H	450	450	False	80.0	5210.5	0.005	475.755	645.94	3.717
142	4	5	3	18	H	450	450	False	80.0	1924.085	0.0063	506.065	724.71	3.284
142	5	5	3	18	H	450	450	False	80.0	522.025	0.0091	558.065	792.37	2.718
142	6	5	3	18	H	450	450	False	80.0	165.285	0.0135	613.155	852.32	2.218
142	7	5	3	18	H	450	450	False	80.0	78.085	0.018	654.27	906.53	1.893
142	8	5	3	18	H	450	450	False	80.0	48.96	0.022	678.685	956.26	1.69
142	9	5	3	18	H	450	450	False	80.0	33.26	0.026	703.28	1002.39	1.522
142	10	5	3	18	H	450	450	False	80.0	23.41	0.0302	729.7	1045.54	1.369
143	1	6	5	28	N	400	650	False	98.0	16944.495	0.0033	648.65	453.45	4.229
143	2	6	5	28	N	400	650	False	98.0	2693.13	0.005	676.825	598.33	3.43
143	3	6	5	28	N	400	650	False	98.0	1034.625	0.0064	686.61	703.68	3.015
143	4	6	5	28	N	400	650	False	98.0	533.345	0.0077	705.695	789.49	2.727
143	5	6	5	28	N	400	650	False	98.0	331.96	0.009	733.025	863.2	2.521
143	6	6	5	28	N	400	650	False	98.0	195.905	0.0108	758.42	928.51	2.292
143	7	6	5	28	N	400	650	False	98.0	81.62	0.0149	762.925	987.56	1.912
143	8	6	5	28	N	400	650	False	98.0	40.68	0.02	794.625	1041.74	1.609
143	9	6	5	28	N	400	650	False	98.0	24.185	0.0253	820.995	1092.0	1.384
143	10	6	5	28	N	400	650	False	98.0	15.67	0.0308	852.165	1139.0	1.195
144	1	2	7	30	H	300	580	False	80.0	67901.855	0.0019	391.915	378.2	4.832
144	2	2	7	30	H	300	580	False	80.0	15446.24	0.003	455.075	499.04	4.189
144	3	2	7	30	H	300	580	False	80.0	5488.185	0.0041	502.785	586.91	3.739
144	4	2	7	30	H	300	580	False	80.0	2179.455	0.0055	553.61	658.49	3.338
144	5	2	7	30	H	300	580	False	80.0	910.6	0.0076	610.74	719.97	2.959
144	6	2	7	30	H	300	580	False	80.0	446.485	0.0101	682.98	774.43	2.65
144	7	2	7	30	H	300	580	False	80.0	240.995	0.0133	771.94	823.69	2.382
144	8	2	7	30	H	300	580	False	80.0	146.07	0.0167	852.32	868.88	2.165
144	9	2	7	30	H	300	580	False	80.0	87.0	0.0215	874.91	910.79	1.94
144	10	2	7	30	H	300	580	False	80.0	55.085	0.0269	900.09	950.0	1.741
145	1	1	8	18	N	370	370	False	80.0	250938.395	0.0022	333.615	302.98	5.4
145	2	1	8	18	N	370	370	False	80.0	26510.15	0.0034	356.115	399.78	4.423
145	3	1	8	18	N	370	370	False	80.0	8352.695	0.0044	383.8	470.17	3.922
145	4	1	8	18	N	370	370	False	80.0	2063.78	0.0064	422.25	527.51	3.315
145	5	1	8	18	N	370	370	False	80.0	591.85	0.0096	466.785	576.76	2.772
145	6	1	8	18	N	370	370	False	80.0	289.62	0.0126	496.825	620.4	2.462
145	7	1	8	18	N	370	370	False	80.0	162.49	0.0158	523.6	659.86	2.211
145	8	1	8	18	N	370	370	False	80.0	101.055	0.0195	544.06	696.06	2.005
145	9	1	8	18	N	370	370	False	80.0	66.805	0.0235	564.28	729.64	1.825
145	10	1	8	18	N	370	370	False	80.0	45.19	0.028	587.24	761.04	1.655
146	1	6	10	26	N	300	550	True	158.0	3540208.64	0.0016	266.455	289.27	6.549
146	2	6	10	26	N	300	550	True	158.0	260557.11	0.0022	344.705	381.69	5.416
146	3	6	10	26	N	300	550	True	158.0	91764.005	0.0027	406.655	448.9	4.963
146	4	6	10	26	N	300	550	True	158.0	34770.36	0.0033	511.045	503.65	4.541
146	5	6	10	26	N	300	550	True	158.0	996.215	0.0059	784.395	550.67	2.998
146	6	6	10	26	N	300	550	True	158.0	226.525	0.0088	847.445	592.33	2.355
146	7	6	10	26	N	300	550	True	158.0	81.265	0.0123	898.32	630.0	1.91
146	8	6	10	26	N	300	550	True	158.0	37.99	0.0164	936.14	664.57	1.58
146	9	6	10	26	N	300	550	True	158.0	18.405	0.0224	970.39	696.63	1.265
146	10	6	10	26	N	300	550	True	158.0	16.345	0.0296	1003.615	726.61	1.213
147	1	7	4	22	H	450	630	False	102.0	285692.945	0.002	480.905	474.95	5.456
147	2	7	4	22	H	450	630	False	102.0	20391.025	0.0034	486.92	626.7	4.309
147	3	7	4	22	H	450	630	False	102.0	4609.61	0.0048	523.655	737.05	3.664
147	4	7	4	22	H	450	630	False	102.0	1955.905	0.0059	572.88	826.94	3.291
147	5	7	4	22	H	450	630	False	102.0	747.815	0.0079	629.88	904.14	2.874
147	6	7	4	22	H	450	630	False	102.0	317.435	0.0106	720.51	972.54	2.502
147	7	7	4	22	H	450	630	False	102.0	161.6	0.0137	820.74	1034.4	2.208
147	8	7	4	22	H	450	630	False	102.0	96.275	0.0169	932.925	1091.15	1.984
147	9	7	4	22	H	450	630	False	102.0	62.35	0.0205	1021.3	1143.79	1.795
147	10	7	4	22	H	450	630	False	102.0	39.86	0.0251	1048.565	1193.02	1.601
148	1	2	9	24	N	280	500	False	80.0	67087.58	0.0021	331.35	275.28	4.827
148	2	2	9	24	N	280	500	False	80.0	15795.035	0.003	340.73	363.24	4.199
148	3	2	9	24	N	280	500	False	80.0	7197.585	0.0038	354.895	427.19	3.857
148	4	2	9	24	N	280	500	False	80.0	3089.32	0.005	379.145	479.29	3.49
148	5	2	9	24	N	280	500	False	80.0	983.03	0.0075	417.56	524.04	2.993
148	6	2	9	24	N	280	500	False	80.0	493.855	0.01	441.66	563.68	2.694
148	7	2	9	24	N	280	500	False	80.0	254.695	0.0134	467.135	599.54	2.406
148	8	2	9	24	N	280	500	False	80.0	146.665	0.0174	489.685	632.43	2.166
148	9	2	9	24	N	280	500	False	80.0	93.445	0.0217	506.665	662.94	1.971
148	10	2	9	24	N	280	500	False	80.0	62.905	0.0263	540.695	691.47	1.799
149	1	6	7	22	H	400	650	False	122.0	64813.285	0.0022	497.61	438.62	4.812
149	2	6	7	22	H	400	650	False	122.0	10294.51	0.0034	542.0	578.77	4.013
149	3	6	7	22	H	400	650	False	122.0	2963.81	0.0047	609.635	680.68	3.472
149	4	6	7	22	H	400	650	False	122.0	1402.79	0.0058	667.515	763.69	3.147
149	5	6	7	22	H	400	650	False	122.0	579.93	0.0078	748.205	834.99	2.763
149	6	6	7	22	H	400	650	False	122.0	269.015	0.0104	855.84	898.16	2.43
149	7	6	7	22	H	400	650	False	122.0	154.325	0.0131	978.85	955.28	2.188
149	8	6	7	22	H	400	650	False	122.0	98.005	0.0159	1087.76	1007.69	1.991
149	9	6	7	22	H	400	650	False	122.0	62.305	0.0197	1121.215	1056.3	1.795
149	10	6	7	22	H	400	650	False	122.0	39.385	0.0244	1157.285	1101.77	1.595
150	1	5	3	26	H	400	650	False	80.0	68084.3	0.0022	493.625	511.48	4.833
150	2	5	3	26	H	400	650	False	80.0	7859.46	0.0036	512.445	674.9	3.895
150	3	5	3	26	H	400	650	False	80.0	2518.275	0.0049	568.26	793.73	3.401
150	4	5	3	26	H	400	650	False	80.0	1251.0	0.0061	616.26	890.53	3.097
150	5	5	3	26	H	400	650	False	80.0	664.98	0.0074	664.14	973.68	2.823
150	6	5	3	26	H	400	650	False	80.0	329.055	0.0096	733.32	1047.34	2.517
150	7	5	3	26	H	400	650	False	80.0	154.185	0.0131	840.09	1113.95	2.188
150	8	5	3	26	H	400	650	False	80.0	88.25	0.0167	958.085	1175.07	1.946
150	9	5	3	26	H	400	650	False	80.0	57.525	0.0204	1078.43	1231.75	1.76
150	10	5	3	26	H	400	650	False	80.0	39.645	0.0244	1116.21	1284.77	1.598
151	1	4	5	26	N	450	630	True	80.0	4906819.95	0.0028	346.5	453.43	6.691
151	2	4	5	26	N	450	630	True	80.0	130437.51	0.0036	517.88	598.31	5.115
151	3	4	5	26	N	450	630	True	80.0	18893.665	0.0042	643.17	703.65	4.276
151	4	4	5	26	N	450	630	True	80.0	5389.335	0.0047	745.395	789.47	3.732
151	5	4	5	26	N	450	630	True	80.0	1921.49	0.0052	847.985	863.18	3.284
151	6	4	5	26	N	450	630	True	80.0	315.64	0.0068	1062.15	928.48	2.499
151	7	4	5	26	N	450	630	True	80.0	55.25	0.0109	1146.49	987.53	1.742
151	8	4	5	26	N	450	630	True	80.0	17.945	0.0162	1210.57	1041.71	1.254
151	9	4	5	26	N	450	630	True	80.0	15.195	0.0222	1263.625	1091.96	1.182
151	10	4	5	26	N	450	630	True	80.0	14.375	0.0301	1303.185	1138.97	1.158
152	1	6	5	20	N	350	580	False	98.0	31537.715	0.0026	484.33	376.63	4.499
152	2	6	5	20	N	350	580	False	98.0	6119.79	0.0039	492.73	496.97	3.787
152	3	6	5	20	N	350	580	False	98.0	2665.455	0.0049	514.97	584.47	3.426
152	4	6	5	20	N	350	580	False	98.0	1548.515	0.0058	531.245	655.75	3.19
152	5	6	5	20	N	350	580	False	98.0	944.41	0.0068	546.94	716.97	2.975
152	6	6	5	20	N	350	580	False	98.0	306.5	0.0103	589.95	771.22	2.486
152	7	6	5	20	N	350	580	False	98.0	145.24	0.0141	621.56	820.27	2.162
152	8	6	5	20	N	350	580	False	98.0	83.145	0.0182	646.085	865.27	1.92
152	9	6	5	20	N	350	580	False	98.0	52.285	0.0227	665.815	907.01	1.718
152	10	6	5	20	N	350	580	False	98.0	33.625	0.028	689.255	946.05	1.527
153	1	5	9	24	H	370	370	False	122.0	453034.445	0.0019	337.455	274.55	5.656
153	2	5	9	24	H	370	370	False	122.0	41728.215	0.0031	350.055	362.27	4.62
153	3	5	9	24	H	370	370	False	122.0	12339.52	0.004	373.03	426.06	4.091
153	4	5	9	24	H	370	370	False	122.0	2683.67	0.0059	413.225	478.02	3.429
153	5	5	9	24	H	370	370	False	122.0	647.875	0.0093	462.83	522.65	2.811
153	6	5	9	24	H	370	370	False	122.0	281.83	0.0127	497.535	562.19	2.45
153	7	5	9	24	H	370	370	False	122.0	156.015	0.0161	525.345	597.95	2.193
153	8	5	9	24	H	370	370	False	122.0	96.555	0.0199	545.64	630.76	1.985
153	9	5	9	24	H	370	370	False	122.0	62.505	0.0242	567.435	661.19	1.796
153	10	5	9	24	H	370	370	False	122.0	42.58	0.0288	590.62	689.65	1.629
154	1	6	7	22	H	300	300	False	122.0	485785.125	0.0016	288.145	249.79	5.686
154	2	6	7	22	H	300	300	False	122.0	53007.535	0.0027	291.185	329.6	4.724
154	3	6	7	22	H	300	300	False	122.0	18018.345	0.0035	306.27	387.63	4.256
154	4	6	7	22	H	300	300	False	122.0	4077.98	0.0052	340.34	434.9	3.61
154	5	6	7	22	H	300	300	False	122.0	906.725	0.0087	386.14	475.51	2.957
154	6	6	7	22	H	300	300	False	122.0	393.575	0.0122	416.6	511.48	2.595
154	7	6	7	22	H	300	300	False	122.0	219.42	0.0157	440.38	544.01	2.341
154	8	6	7	22	H	300	300	False	122.0	135.085	0.0196	458.2	573.86	2.131
154	9	6	7	22	H	300	300	False	122.0	87.86	0.024	476.89	601.54	1.944
154	10	6	7	22	H	300	300	False	122.0	59.72	0.0287	497.11	627.43	1.776
155	1	6	12	30	H	400	650	False	182.0	85035.06	0.0021	483.38	400.29	4.93
155	2	6	12	30	H	400	650	False	182.0	11548.9	0.0033	561.57	528.18	4.063
155	3	6	12	30	H	400	650	False	182.0	3246.425	0.0046	639.965	621.19	3.511
155	4	6	12	30	H	400	650	False	182.0	1304.325	0.006	721.91	696.94	3.115
155	5	6	12	30	H	400	650	False	182.0	531.015	0.0081	829.41	762.01	2.725
155	6	6	12	30	H	400	650	False	182.0	269.46	0.0104	951.055	819.66	2.43
155	7	6	12	30	H	400	650	False	182.0	159.46	0.0129	1083.345	871.79	2.203
155	8	6	12	30	H	400	650	False	182.0	97.75	0.016	1132.47	919.62	1.99
155	9	6	12	30	H	400	650	False	182.0	61.005	0.0199	1174.425	963.98	1.785
155	10	6	12	30	H	400	650	False	182.0	37.975	0.0249	1215.65	1005.48	1.579
156	1	3	5	30	N	300	580	True	80.0	9082025.585	0.0016	247.385	385.32	6.958
156	2	3	5	30	N	300	580	True	80.0	636255.53	0.0023	318.77	508.43	5.804
156	3	3	5	30	N	300	580	True	80.0	169403.695	0.0029	399.855	597.96	5.229
156	4	3	5	30	N	300	580	True	80.0	56096.88	0.0035	527.605	670.88	4.749
156	5	3	5	30	N	300	580	True	80.0	959.72	0.0053	910.43	733.52	2.982
156	6	3	5	30	N	300	580	True	80.0	134.885	0.0093	969.0	789.01	2.13
156	7	3	5	30	N	300	580	True	80.0	49.09	0.0131	1022.775	839.19	1.691
156	8	3	5	30	N	300	580	True	80.0	22.27	0.0178	1069.535	885.23	1.348
156	9	3	5	30	N	300	580	True	80.0	13.8	0.0228	1101.275	927.94	1.14
156	10	3	5	30	N	300	580	True	80.0	13.99	0.0301	1136.5	967.88	1.146
157	1	5	5	18	N	300	550	True	82.0	11526920.095	0.0016	241.035	338.39	7.062
157	2	5	5	18	N	300	550	True	82.0	837636.51	0.0023	307.965	446.51	5.923
157	3	5	5	18	N	300	550	True	82.0	205523.82	0.0028	404.105	525.13	5.313
157	4	5	5	18	N	300	550	True	82.0	47629.705	0.0034	537.63	589.17	4.678
157	5	5	5	18	N	300	550	True	82.0	1424.535	0.0053	800.595	644.18	3.154
157	6	5	5	18	N	300	550	True	82.0	212.24	0.0089	859.27	692.91	2.327
157	7	5	5	18	N	300	550	True	82.0	79.28	0.0123	909.775	736.98	1.899
157	8	5	5	18	N	300	550	True	82.0	36.245	0.0166	949.92	777.42	1.559
157	9	5	5	18	N	300	550	True	82.0	17.695	0.0225	984.59	814.92	1.248
157	10	5	5	18	N	300	550	True	82.0	13.69	0.0296	1017.7	850.0	1.136
158	1	5	3	20	N	450	450	False	80.0	170061.325	0.0026	409.925	427.57	5.231
158	2	5	3	20	N	450	450	False	80.0	15768.295	0.004	443.555	564.18	4.198
158	3	5	3	20	N	450	450	False	80.0	4803.26	0.0051	477.865	663.52	3.682
158	4	5	3	20	N	450	450	False	80.0	2089.605	0.0062	503.14	744.44	3.32
158	5	5	3	20	N	450	450	False	80.0	589.08	0.0088	553.22	813.94	2.77
158	6	5	3	20	N	450	450	False	80.0	171.865	0.0133	611.235	875.52	2.235
158	7	5	3	20	N	450	450	False	80.0	86.645	0.0173	649.535	931.21	1.938
158	8	5	3	20	N	450	450	False	80.0	53.08	0.0212	674.075	982.3	1.725
158	9	5	3	20	N	450	450	False	80.0	35.555	0.0252	698.725	1029.68	1.551
158	10	5	3	20	N	450	450	False	80.0	25.135	0.0293	723.965	1074.01	1.4
159	1	1	12	26	N	280	500	False	80.0	55447.67	0.0021	328.465	282.37	4.744
159	2	1	12	26	N	280	500	False	80.0	12414.945	0.0032	343.025	372.59	4.094
159	3	1	12	26	N	280	500	False	80.0	5409.825	0.0042	362.0	438.19	3.733
159	4	1	12	26	N	280	500	False	80.0	2957.245	0.0051	379.575	491.63	3.471
159	5	1	12	26	N	280	500	False	80.0	1057.81	0.0073	414.775	537.53	3.024
159	6	1	12	26	N	280	500	False	80.0	441.555	0.0105	445.59	578.2	2.645
159	7	1	12	26	N	280	500	False	80.0	250.175	0.0136	483.34	614.98	2.398
159	8	1	12	26	N	280	500	False	80.0	156.2	0.0169	531.085	648.72	2.194
159	9	1	12	26	N	280	500	False	80.0	104.685	0.0205	580.695	680.01	2.02
159	10	1	12	26	N	280	500	False	80.0	71.845	0.0247	602.95	709.28	1.856
160	1	5	3	14	N	450	450	False	80.0	186321.05	0.0025	410.05	411.6	5.27
160	2	5	3	14	N	450	450	False	80.0	17214.11	0.0039	441.345	543.11	4.236
160	3	5	3	14	N	450	450	False	80.0	5182.745	0.005	475.89	638.74	3.715
160	4	5	3	14	N	450	450	False	80.0	2135.6	0.0062	502.385	716.64	3.33
160	5	5	3	14	N	450	450	False	80.0	386.58	0.01	571.78	783.55	2.587
160	6	5	3	14	N	450	450	False	80.0	161.775	0.0136	614.69	842.82	2.209
160	7	5	3	14	N	450	450	False	80.0	91.89	0.0168	646.81	896.43	1.963
160	8	5	3	14	N	450	450	False	80.0	56.33	0.0207	671.09	945.61	1.751
160	9	5	3	14	N	450	450	False	80.0	37.545	0.0246	695.15	991.23	1.575
160	10	5	3	14	N	450	450	False	80.0	25.555	0.0291	723.3	1033.9	1.407
161	1	6	11	26	H	450	450	False	170.0	336036.39	0.0023	413.45	312.92	5.526
161	2	6	11	26	H	450	450	False	170.0	28098.875	0.0036	432.0	412.9	4.449
161	3	6	11	26	H	450	450	False	170.0	7401.8	0.0046	465.005	485.6	3.869
161	4	6	11	26	H	450	450	False	170.0	1599.125	0.0066	512.975	544.82	3.204
161	5	6	11	26	H	450	450	False	170.0	413.235	0.0098	568.28	595.69	2.616
161	6	6	11	26	H	450	450	False	170.0	177.765	0.0131	609.6	640.75	2.25
161	7	6	11	26	H	450	450	False	170.0	97.57	0.0165	642.54	681.51	1.989
161	8	6	11	26	H	450	450	False	170.0	59.265	0.0203	668.06	718.9	1.773
161	9	6	11	26	H	450	450	False	170.0	38.535	0.0244	693.415	753.58	1.586
161	10	6	11	26	H	450	450	False	170.0	26.265	0.0287	720.555	786.02	1.419
162	1	4	9	22	H	350	580	False	96.0	83132.62	0.002	422.635	345.24	4.92
162	2	4	9	22	H	350	580	False	96.0	13623.45	0.0032	502.005	455.54	4.134
162	3	4	9	22	H	350	580	False	96.0	4171.56	0.0044	573.445	535.76	3.62
162	4	4	9	22	H	350	580	False	96.0	1943.95	0.0055	641.015	601.09	3.289
162	5	4	9	22	H	350	580	False	96.0	810.535	0.0074	747.26	657.21	2.909
162	6	4	9	22	H	350	580	False	96.0	384.345	0.0099	845.645	706.93	2.585
162	7	4	9	22	H	350	580	False	96.0	209.22	0.0128	886.985	751.89	2.321
162	8	4	9	22	H	350	580	False	96.0	119.005	0.0164	924.995	793.15	2.076
162	9	4	9	22	H	350	580	False	96.0	71.28	0.021	958.745	831.41	1.853
162	10	4	9	22	H	350	580	False	96.0	43.91	0.0265	992.745	867.2	1.643
163	1	4	2	12	N	450	450	False	80.0	147334.935	0.0026	411.365	421.26	5.168
163	2	4	2	12	N	450	450	False	80.0	13589.995	0.0041	447.425	555.85	4.133
163	3	4	2	12	N	450	450	False	80.0	4222.585	0.0052	481.325	653.73	3.626
163	4	4	2	12	N	450	450	False	80.0	1906.34	0.0063	506.4	733.45	3.28
163	5	4	2	12	N	450	450	False	80.0	580.81	0.0088	553.775	801.93	2.764
163	6	4	2	12	N	450	450	False	80.0	177.36	0.0131	609.705	862.6	2.249
163	7	4	2	12	N	450	450	False	80.0	86.24	0.0173	649.725	917.46	1.936
163	8	4	2	12	N	450	450	False	80.0	51.855	0.0214	675.39	967.8	1.715
163	9	4	2	12	N	450	450	False	80.0	34.89	0.0254	700.005	1014.48	1.543
163	10	4	2	12	N	450	450	False	80.0	24.64	0.0295	725.595	1058.15	1.392
164	1	4	7	16	N	400	650	False	80.0	98277.57	0.0021	476.355	336.11	4.992
164	2	4	7	16	N	400	650	False	80.0	22361.65	0.0028	498.15	443.49	4.35
164	3	4	7	16	N	400	650	False	80.0	6626.265	0.0038	515.575	521.58	3.821
164	4	4	7	16	N	400	650	False	80.0	3285.69	0.0046	535.685	585.19	3.517
164	5	4	7	16	N	400	650	False	80.0	1342.475	0.0059	564.77	639.83	3.128
164	6	4	7	16	N	400	650	False	80.0	346.855	0.0095	617.07	688.23	2.54
164	7	4	7	16	N	400	650	False	80.0	156.73	0.013	651.315	732.01	2.195
164	8	4	7	16	N	400	650	False	80.0	84.175	0.0171	680.045	772.17	1.925
164	9	4	7	16	N	400	650	False	80.0	49.985	0.0218	701.29	809.42	1.699
164	10	4	7	16	N	400	650	False	80.0	30.545	0.0276	727.125	844.26	1.485
165	1	7	3	20	N	400	600	True	88.0	5541957.605	0.0026	333.355	492.79	6.744
165	2	7	3	20	N	400	600	True	88.0	96987.115	0.0035	520.87	650.23	4.987
165	3	7	3	20	N	400	600	True	88.0	12477.565	0.0042	658.175	764.73	4.096
165	4	7	3	20	N	400	600	True	88.0	3257.085	0.0048	776.8	857.99	3.513
165	5	7	3	20	N	400	600	True	88.0	1109.9	0.0054	897.78	938.09	3.045
165	6	7	3	20	N	400	600	True	88.0	320.045	0.0072	954.53	1009.06	2.505
165	7	7	3	20	N	400	600	True	88.0	48.005	0.0127	1057.635	1073.24	1.681
165	8	7	3	20	N	400	600	True	88.0	19.69	0.0177	1110.005	1132.12	1.294
165	9	7	3	20	N	400	600	True	88.0	13.9	0.0234	1149.255	1186.74	1.143
165	10	7	3	20	N	400	600	True	88.0	14.065	0.0305	1183.885	1237.82	1.148
166	1	6	10	24	N	400	600	True	158.0	1573237.45	0.0025	319.24	351.27	6.197
166	2	6	10	24	N	400	600	True	158.0	129706.005	0.0032	453.725	463.51	5.113
166	3	6	10	24	N	400	600	True	158.0	26829.045	0.0037	566.975	545.12	4.429
166	4	6	10	24	N	400	600	True	158.0	10078.025	0.0043	675.24	611.6	4.003
166	5	6	10	24	N	400	600	True	158.0	3082.1	0.0047	790.83	668.7	3.489
166	6	6	10	24	N	400	600	True	158.0	207.115	0.0081	969.535	719.29	2.316
166	7	6	10	24	N	400	600	True	158.0	63.96	0.0115	1034.61	765.04	1.806
166	8	6	10	24	N	400	600	True	158.0	27.665	0.0156	1077.345	807.01	1.442
166	9	6	10	24	N	400	600	True	158.0	15.17	0.0211	1124.88	845.94	1.181
166	10	6	10	24	N	400	600	True	158.0	13.755	0.0296	1166.83	882.36	1.138
167	1	6	9	28	N	250	500	False	146.0	47740.18	0.0022	320.14	258.77	4.679
167	2	6	9	28	N	250	500	False	146.0	13977.43	0.0031	328.615	341.45	4.145
167	3	6	9	28	N	250	500	False	146.0	6920.53	0.0039	352.855	401.57	3.84
167	4	6	9	28	N	250	500	False	146.0	4098.005	0.0046	374.63	450.54	3.613
167	5	6	9	28	N	250	500	False	146.0	914.395	0.0081	393.34	492.61	2.961
167	6	6	9	28	N	250	500	False	146.0	417.785	0.0113	415.765	529.88	2.621
167	7	6	9	28	N	250	500	False	146.0	236.56	0.0146	436.575	563.58	2.374
167	8	6	9	28	N	250	500	False	146.0	146.36	0.0184	467.775	594.5	2.165
167	9	6	9	28	N	250	500	False	146.0	95.035	0.0228	505.495	623.18	1.978
167	10	6	9	28	N	250	500	False	146.0	63.975	0.0277	545.075	650.0	1.806
168	1	4	7	20	N	370	370	False	80.0	575637.17	0.0018	334.38	296.28	5.76
168	2	4	7	20	N	370	370	False	80.0	57284.545	0.0029	346.47	390.94	4.758
168	3	4	7	20	N	370	370	False	80.0	17556.835	0.0037	364.605	459.78	4.244
168	4	4	7	20	N	370	370	False	80.0	2524.69	0.006	415.195	515.85	3.402
168	5	4	7	20	N	370	370	False	80.0	642.685	0.0093	463.155	564.01	2.808
168	6	4	7	20	N	370	370	False	80.0	314.5	0.0122	493.15	606.68	2.498
168	7	4	7	20	N	370	370	False	80.0	176.21	0.0153	519.03	645.27	2.246
168	8	4	7	20	N	370	370	False	80.0	109.225	0.0189	540.245	680.67	2.038
168	9	4	7	20	N	370	370	False	80.0	70.09	0.023	561.29	713.51	1.846
168	10	4	7	20	N	370	370	False	80.0	48.255	0.0272	582.645	744.22	1.684
169	1	8	12	30	H	370	370	False	244.0	506130.565	0.0019	331.15	266.72	5.704
169	2	8	12	30	H	370	370	False	244.0	46521.34	0.003	348.8	351.94	4.668
169	3	8	12	30	H	370	370	False	244.0	13460.88	0.0039	370.87	413.91	4.129
169	4	8	12	30	H	370	370	False	244.0	2635.81	0.006	413.81	464.39	3.421
169	5	8	12	30	H	370	370	False	244.0	658.285	0.0093	462.22	507.75	2.818
169	6	8	12	30	H	370	370	False	244.0	289.465	0.0126	496.46	546.16	2.462
169	7	8	12	30	H	370	370	False	244.0	161.575	0.0159	523.505	580.9	2.208
169	8	8	12	30	H	370	370	False	244.0	98.56	0.0197	544.76	612.77	1.994
169	9	8	12	30	H	370	370	False	244.0	63.995	0.024	566.165	642.33	1.806
169	10	8	12	30	H	370	370	False	244.0	43.92	0.0284	588.655	669.98	1.643
170	1	4	10	30	H	250	500	False	104.0	103719.555	0.0017	347.3	288.2	5.016
170	2	4	10	30	H	250	500	False	104.0	22429.745	0.0027	408.88	380.28	4.351
170	3	4	10	30	H	250	500	False	104.0	8808.695	0.0036	456.15	447.24	3.945
170	4	4	10	30	H	250	500	False	104.0	3753.265	0.0047	502.2	501.78	3.574
170	5	4	10	30	H	250	500	False	104.0	1510.125	0.0066	593.67	548.63	3.179
170	6	4	10	30	H	250	500	False	104.0	633.345	0.0095	616.97	590.14	2.802
170	7	4	10	30	H	250	500	False	104.0	301.43	0.0132	640.11	627.67	2.479
170	8	4	10	30	H	250	500	False	104.0	170.6	0.0172	664.14	662.11	2.232
170	9	4	10	30	H	250	500	False	104.0	105.63	0.0218	688.85	694.05	2.024
170	10	4	10	30	H	250	500	False	104.0	68.49	0.027	712.755	723.92	1.836
171	1	6	4	26	N	350	580	False	86.0	15061.995	0.0036	559.565	415.9	4.178
171	2	6	4	26	N	350	580	False	86.0	3007.995	0.0051	583.585	548.78	3.478
171	3	6	4	26	N	350	580	False	86.0	1361.62	0.0063	601.025	645.41	3.134
171	4	6	4	26	N	350	580	False	86.0	808.995	0.0073	629.75	724.13	2.908
171	5	6	4	26	N	350	580	False	86.0	500.535	0.0085	630.25	791.73	2.699
171	6	6	4	26	N	350	580	False	86.0	239.455	0.011	650.795	851.63	2.379
171	7	6	4	26	N	350	580	False	86.0	89.205	0.016	686.605	905.79	1.95
171	8	6	4	26	N	350	580	False	86.0	46.79	0.0213	714.005	955.49	1.67
171	9	6	4	26	N	350	580	False	86.0	28.6	0.0266	777.035	1001.58	1.456
171	10	6	4	26	N	350	580	False	86.0	18.605	0.0324	848.495	1044.7	1.27
172	1	3	3	24	N	370	370	False	80.0	200914.72	0.0022	335.01	366.54	5.303
172	2	3	3	24	N	370	370	False	80.0	22750.28	0.0035	358.98	483.65	4.357
172	3	3	3	24	N	370	370	False	80.0	7753.885	0.0045	385.635	568.81	3.89
172	4	3	3	24	N	370	370	False	80.0	3176.74	0.0057	408.08	638.18	3.502
172	5	3	3	24	N	370	370	False	80.0	836.795	0.0085	453.39	697.76	2.923
172	6	3	3	24	N	370	370	False	80.0	245.06	0.0134	503.485	750.55	2.389
172	7	3	3	24	N	370	370	False	80.0	126.77	0.0177	534.095	798.28	2.103
172	8	3	3	24	N	370	370	False	80.0	81.595	0.0215	553.575	842.08	1.912
172	9	3	3	24	N	370	370	False	80.0	54.875	0.0257	574.865	882.7	1.739
172	10	3	3	24	N	370	370	False	80.0	38.31	0.0302	597.75	920.7	1.583
173	1	2	6	24	H	400	650	False	80.0	69914.13	0.0022	493.565	459.19	4.845
173	2	2	6	24	H	400	650	False	80.0	11386.995	0.0033	506.7	605.91	4.056
173	3	2	6	24	H	400	650	False	80.0	3387.675	0.0045	558.66	712.59	3.53
173	4	2	6	24	H	400	650	False	80.0	1612.48	0.0056	608.435	799.5	3.207
173	5	2	6	24	H	400	650	False	80.0	649.925	0.0075	668.8	874.14	2.813
173	6	2	6	24	H	400	650	False	80.0	291.475	0.0101	744.655	940.27	2.465
173	7	2	6	24	H	400	650	False	80.0	161.46	0.0128	832.43	1000.07	2.208
173	8	2	6	24	H	400	650	False	80.0	97.915	0.0159	930.115	1054.94	1.991
173	9	2	6	24	H	400	650	False	80.0	65.15	0.0192	1016.54	1105.83	1.814
173	10	2	6	24	H	400	650	False	80.0	43.715	0.0233	1102.62	1153.43	1.641
174	1	3	3	14	H	400	600	False	80.0	47555.565	0.0023	515.365	461.04	4.677
174	2	3	3	14	H	400	600	False	80.0	9335.62	0.0035	509.755	608.34	3.97
174	3	3	3	14	H	400	600	False	80.0	2897.365	0.0047	540.015	715.46	3.462
174	4	3	3	14	H	400	600	False	80.0	1430.51	0.0058	579.985	802.71	3.155
174	5	3	3	14	H	400	600	False	80.0	755.35	0.0071	631.28	877.66	2.878
174	6	3	3	14	H	400	600	False	80.0	335.22	0.0096	742.31	944.06	2.525
174	7	3	3	14	H	400	600	False	80.0	168.63	0.0126	880.7	1004.1	2.227
174	8	3	3	14	H	400	600	False	80.0	93.21	0.0163	917.245	1059.19	1.969
174	9	3	3	14	H	400	600	False	80.0	55.495	0.0208	945.82	1110.28	1.744
174	10	3	3	14	H	400	600	False	80.0	34.33	0.0261	977.48	1158.08	1.536
175	1	1	3	14	N	450	630	False	80.0	32374.335	0.003	577.365	431.46	4.51
175	2	1	3	14	N	450	630	False	80.0	4119.325	0.0046	606.995	569.31	3.615
175	3	1	3	14	N	450	630	False	80.0	1499.405	0.0059	631.65	669.56	3.176
175	4	1	3	14	N	450	630	False	80.0	772.31	0.0071	652.37	751.21	2.888
175	5	1	3	14	N	450	630	False	80.0	455.265	0.0083	668.66	821.35	2.658
175	6	1	3	14	N	450	630	False	80.0	286.36	0.0097	683.35	883.48	2.457
175	7	1	3	14	N	450	630	False	80.0	137.23	0.0126	709.885	939.67	2.137
175	8	1	3	14	N	450	630	False	80.0	65.675	0.0169	737.95	991.23	1.817
175	9	1	3	14	N	450	630	False	80.0	38.715	0.0213	758.325	1039.05	1.588
175	10	1	3	14	N	450	630	False	80.0	21.58	0.0278	782.465	1083.77	1.334
176	1	1	3	26	N	400	600	False	80.0	4757.96	0.0041	751.355	475.14	3.677
176	2	1	3	26	N	400	600	False	80.0	1047.5	0.0058	789.235	626.95	3.02
176	3	1	3	26	N	400	600	False	80.0	462.48	0.0072	816.445	737.35	2.665
176	4	1	3	26	N	400	600	False	80.0	214.915	0.009	845.555	827.27	2.332
176	5	1	3	26	N	400	600	False	80.0	125.385	0.0107	866.285	904.5	2.098
176	6	1	3	26	N	400	600	False	80.0	81.27	0.0125	884.865	972.93	1.91
176	7	1	3	26	N	400	600	False	80.0	52.45	0.0147	902.405	1034.81	1.72
176	8	1	3	26	N	400	600	False	80.0	27.655	0.0191	929.435	1091.59	1.442
176	9	1	3	26	N	400	600	False	80.0	14.325	0.0262	961.685	1144.25	1.156
176	10	1	3	26	N	400	600	False	80.0	13.66	0.0328	989.44	1193.5	1.135
177	1	3	11	30	H	280	500	False	84.0	112925.58	0.0018	344.035	298.58	5.053
177	2	3	11	30	H	280	500	False	84.0	23191.185	0.0027	413.885	393.98	4.365
177	3	3	11	30	H	280	500	False	84.0	8189.905	0.0037	469.0	463.35	3.913
177	4	3	11	30	H	280	500	False	84.0	3708.13	0.0047	525.885	519.86	3.569
177	5	3	11	30	H	280	500	False	84.0	1454.805	0.0065	601.25	568.39	3.163
177	6	3	11	30	H	280	500	False	84.0	584.465	0.0094	624.085	611.39	2.767
177	7	3	11	30	H	280	500	False	84.0	273.805	0.013	650.505	650.28	2.437
177	8	3	11	30	H	280	500	False	84.0	156.08	0.0169	676.955	685.96	2.193
177	9	3	11	30	H	280	500	False	84.0	94.68	0.0216	703.46	719.05	1.976
177	10	3	11	30	H	280	500	False	84.0	60.74	0.0268	724.515	750.0	1.783
178	1	7	8	18	N	280	500	True	158.0	13004787.86	0.0014	234.36	250.82	7.114
178	2	7	8	18	N	280	500	True	158.0	832374.995	0.0019	299.685	330.97	5.92
178	3	7	8	18	N	280	500	True	158.0	224937.965	0.0023	360.36	389.24	5.352
178	4	7	8	18	N	280	500	True	158.0	22429.665	0.0033	554.405	436.71	4.351
178	5	7	8	18	N	280	500	True	158.0	990.01	0.0064	673.19	477.48	2.996
178	6	7	8	18	N	280	500	True	158.0	279.685	0.0094	724.11	513.61	2.447
178	7	7	8	18	N	280	500	True	158.0	112.42	0.0129	763.05	546.27	2.051
178	8	7	8	18	N	280	500	True	158.0	54.405	0.0171	794.635	576.24	1.736
178	9	7	8	18	N	280	500	True	158.0	27.685	0.0233	821.845	604.04	1.442
178	10	7	8	18	N	280	500	True	158.0	15.57	0.0303	851.755	630.04	1.192
179	1	6	2	28	N	250	500	True	80.0	385950940.34	0.0007	179.35	331.42	8.587
179	2	6	2	28	N	250	500	True	80.0	15396382.13	0.0013	227.3	437.31	7.187
179	3	6	2	28	N	250	500	True	80.0	2102311.65	0.0017	267.07	514.32	6.323
179	4	6	2	28	N	250	500	True	80.0	519318.53	0.0021	310.12	577.04	5.715
179	5	6	2	28	N	250	500	True	80.0	7089.985	0.0038	651.36	630.91	3.851
179	6	6	2	28	N	250	500	True	80.0	679.12	0.0072	679.585	678.64	2.832
179	7	6	2	28	N	250	500	True	80.0	118.535	0.0127	753.86	721.81	2.074
179	8	6	2	28	N	250	500	True	80.0	52.035	0.0176	789.865	761.41	1.716
179	9	6	2	28	N	250	500	True	80.0	26.75	0.0237	816.06	798.14	1.427
179	10	6	2	28	N	250	500	True	80.0	14.875	0.031	847.145	832.5	1.172
180	1	5	5	24	H	300	550	False	82.0	99401.19	0.0019	377.51	378.2	4.997
180	2	5	5	24	H	300	550	False	82.0	14555.925	0.0031	443.365	499.04	4.163
180	3	5	5	24	H	300	550	False	82.0	5352.86	0.0041	492.675	586.91	3.729
180	4	5	5	24	H	300	550	False	82.0	2535.285	0.0052	537.2	658.49	3.404
180	5	5	5	24	H	300	550	False	82.0	1074.04	0.0071	605.185	719.97	3.031
180	6	5	5	24	H	300	550	False	82.0	494.835	0.0097	718.775	774.43	2.694
180	7	5	5	24	H	300	550	False	82.0	251.045	0.013	764.15	823.69	2.4
180	8	5	5	24	H	300	550	False	82.0	135.58	0.0173	787.94	868.88	2.132
180	9	5	5	24	H	300	550	False	82.0	81.81	0.0221	815.36	910.79	1.913
180	10	5	5	24	H	300	550	False	82.0	52.34	0.0276	841.66	950.0	1.719
181	1	6	3	16	H	300	300	False	80.0	344993.725	0.0018	281.305	284.99	5.538
181	2	6	3	16	H	300	300	False	80.0	39876.085	0.0028	294.05	376.05	4.601
181	3	6	3	16	H	300	300	False	80.0	14471.125	0.0036	310.97	442.26	4.161
181	4	6	3	16	H	300	300	False	80.0	4908.06	0.0049	335.715	496.2	3.691
181	5	6	3	16	H	300	300	False	80.0	968.655	0.0085	383.95	542.52	2.986
181	6	6	3	16	H	300	300	False	80.0	352.84	0.0128	420.585	583.57	2.548
181	7	6	3	16	H	300	300	False	80.0	184.97	0.0169	446.76	620.68	2.267
181	8	6	3	16	H	300	300	False	80.0	116.71	0.021	464.135	654.74	2.067
181	9	6	3	16	H	300	300	False	80.0	78.04	0.0254	482.73	686.32	1.892
181	10	6	3	16	H	300	300	False	80.0	55.11	0.0298	501.78	715.86	1.741
182	1	7	3	10	N	450	630	False	88.0	232133.425	0.002	508.035	372.16	5.366
182	2	7	3	10	N	450	630	False	88.0	27722.405	0.0032	508.81	491.06	4.443
182	3	7	3	10	N	450	630	False	88.0	7651.65	0.0042	519.175	577.53	3.884
182	4	7	3	10	N	450	630	False	88.0	3409.925	0.0051	537.445	647.96	3.533
182	5	7	3	10	N	450	630	False	88.0	1884.31	0.0059	551.45	708.46	3.275
182	6	7	3	10	N	450	630	False	88.0	574.42	0.0085	585.545	762.05	2.759
182	7	7	3	10	N	450	630	False	88.0	179.25	0.0128	622.81	810.52	2.253
182	8	7	3	10	N	450	630	False	88.0	89.41	0.017	647.57	854.99	1.951
182	9	7	3	10	N	450	630	False	88.0	49.62	0.0221	667.09	896.23	1.696
182	10	7	3	10	N	450	630	False	88.0	29.415	0.028	689.92	934.81	1.469
183	1	2	3	24	N	400	600	False	80.0	12185.015	0.0034	728.17	483.4	4.086
183	2	2	3	24	N	400	600	False	80.0	2126.9	0.005	743.555	637.85	3.328
183	3	2	3	24	N	400	600	False	80.0	883.425	0.0062	768.39	750.16	2.946
183	4	2	3	24	N	400	600	False	80.0	396.665	0.0077	795.465	841.65	2.598
183	5	2	3	24	N	400	600	False	80.0	202.5	0.0094	818.535	920.22	2.306
183	6	2	3	24	N	400	600	False	80.0	121.83	0.0112	838.965	989.84	2.086
183	7	2	3	24	N	400	600	False	80.0	60.6	0.0145	867.1	1052.8	1.782
183	8	2	3	24	N	400	600	False	80.0	28.74	0.0197	899.85	1110.56	1.458
183	9	2	3	24	N	400	600	False	80.0	15.555	0.0259	926.75	1164.13	1.192
183	10	2	3	24	N	400	600	False	80.0	13.675	0.0331	955.225	1214.24	1.136
184	1	7	7	28	N	300	580	False	144.0	26908.005	0.0027	429.69	328.79	4.43
184	2	7	7	28	N	300	580	False	144.0	6985.91	0.0038	439.72	433.84	3.844
184	3	7	7	28	N	300	580	False	144.0	3376.67	0.0047	452.11	510.23	3.528
184	4	7	7	28	N	300	580	False	144.0	2066.125	0.0055	468.305	572.46	3.315
184	5	7	7	28	N	300	580	False	144.0	968.005	0.0071	485.48	625.9	2.986
184	6	7	7	28	N	300	580	False	144.0	311.58	0.0111	530.46	673.25	2.494
184	7	7	7	28	N	300	580	False	144.0	169.39	0.0145	554.685	716.07	2.229
184	8	7	7	28	N	300	580	False	144.0	100.08	0.0185	576.595	755.36	2.0
184	9	7	7	28	N	300	580	False	144.0	64.35	0.023	613.525	791.8	1.809
184	10	7	7	28	N	300	580	False	144.0	41.705	0.0283	664.53	825.88	1.62
185	1	7	2	26	N	350	580	True	80.0	27975004.505	0.0018	228.47	448.62	7.447
185	2	7	2	26	N	350	580	True	80.0	1442452.635	0.0026	354.92	591.96	6.159
185	3	7	2	26	N	350	580	True	80.0	167971.46	0.0033	480.09	696.19	5.225
185	4	7	2	26	N	350	580	True	80.0	30178.45	0.0038	582.38	781.1	4.48
185	5	7	2	26	N	350	580	True	80.0	8094.715	0.0042	681.075	854.02	3.908
185	6	7	2	26	N	350	580	True	80.0	635.94	0.0063	871.955	918.63	2.803
185	7	7	2	26	N	350	580	True	80.0	81.935	0.0112	971.205	977.06	1.913
185	8	7	2	26	N	350	580	True	80.0	27.14	0.0169	1028.6	1030.66	1.434
185	9	7	2	26	N	350	580	True	80.0	14.82	0.0236	1072.625	1080.38	1.171
185	10	7	2	26	N	350	580	True	80.0	14.55	0.0305	1105.765	1126.89	1.163
186	1	5	2	22	N	350	580	False	80.0	8628.415	0.0036	754.165	437.32	3.936
186	2	5	2	22	N	350	580	False	80.0	1944.775	0.005	777.32	577.05	3.289
186	3	5	2	22	N	350	580	False	80.0	869.4	0.006	800.28	678.66	2.939
186	4	5	2	22	N	350	580	False	80.0	455.065	0.0072	822.415	761.42	2.658
186	5	5	2	22	N	350	580	False	80.0	285.53	0.0082	841.585	832.51	2.456
186	6	5	2	22	N	350	580	False	80.0	161.725	0.0098	860.165	895.5	2.209
186	7	5	2	22	N	350	580	False	80.0	47.8	0.0152	910.805	952.45	1.679
186	8	5	2	22	N	350	580	False	80.0	20.895	0.0215	945.785	1004.71	1.32
186	9	5	2	22	N	350	580	False	80.0	16.465	0.0287	978.63	1053.17	1.217
186	10	5	2	22	N	350	580	False	80.0	14.14	0.036	1003.835	1098.51	1.15
187	1	5	6	26	N	300	580	False	92.0	23993.07	0.0028	440.185	338.39	4.38
187	2	5	6	26	N	300	580	False	92.0	6202.665	0.004	455.03	446.51	3.793
187	3	5	6	26	N	300	580	False	92.0	2970.05	0.0049	473.825	525.13	3.473
187	4	5	6	26	N	300	580	False	92.0	1797.845	0.0057	488.18	589.17	3.255
187	5	5	6	26	N	300	580	False	92.0	852.885	0.0074	508.93	644.18	2.931
187	6	5	6	26	N	300	580	False	92.0	297.13	0.0111	551.1	692.91	2.473
187	7	5	6	26	N	300	580	False	92.0	154.995	0.0147	577.5	736.98	2.19
187	8	5	6	26	N	300	580	False	92.0	92.24	0.0186	601.135	777.42	1.965
187	9	5	6	26	N	300	580	False	92.0	58.49	0.0232	665.1	814.92	1.767
187	10	5	6	26	N	300	580	False	92.0	38.275	0.0285	756.205	850.0	1.583
188	1	6	5	16	H	370	370	False	98.0	399534.39	0.002	334.285	296.74	5.602
188	2	6	5	16	H	370	370	False	98.0	37652.685	0.0032	351.295	391.55	4.576
188	3	6	5	16	H	370	370	False	98.0	11742.68	0.0041	374.295	460.5	4.07
188	4	6	5	16	H	370	370	False	98.0	3033.93	0.0057	409.45	516.66	3.482
188	5	6	5	16	H	370	370	False	98.0	672.145	0.0092	461.405	564.89	2.827
188	6	6	5	16	H	370	370	False	98.0	279.86	0.0127	497.83	607.63	2.447
188	7	6	5	16	H	370	370	False	98.0	152.605	0.0163	526.535	646.28	2.184
188	8	6	5	16	H	370	370	False	98.0	94.41	0.0201	546.665	681.73	1.975
188	9	6	5	16	H	370	370	False	98.0	61.01	0.0245	568.785	714.62	1.785
188	10	6	5	16	H	370	370	False	98.0	41.285	0.0292	592.67	745.38	1.616
189	1	7	11	24	H	350	580	False	200.0	106403.445	0.0019	421.345	322.88	5.027
189	2	7	11	24	H	350	580	False	200.0	16194.935	0.003	516.775	426.05	4.209
189	3	7	11	24	H	350	580	False	200.0	4707.25	0.0042	593.32	501.06	3.673
189	4	7	11	24	H	350	580	False	200.0	2004.755	0.0055	666.965	562.17	3.302
189	5	7	11	24	H	350	580	False	200.0	844.875	0.0073	791.345	614.66	2.927
189	6	7	11	24	H	350	580	False	200.0	400.885	0.0097	857.565	661.16	2.603
189	7	7	11	24	H	350	580	False	200.0	220.025	0.0125	899.61	703.21	2.342
189	8	7	11	24	H	350	580	False	200.0	124.41	0.0161	940.015	741.79	2.095
189	9	7	11	24	H	350	580	False	200.0	73.705	0.0207	970.64	777.57	1.867
189	10	7	11	24	H	350	580	False	200.0	44.57	0.0263	1003.88	811.04	1.649
190	1	2	10	26	N	300	300	False	80.0	586673.185	0.0016	274.955	248.13	5.768
190	2	2	10	26	N	300	300	False	80.0	65391.075	0.0025	289.25	327.41	4.816
190	3	2	10	26	N	300	300	False	80.0	19143.985	0.0034	305.025	385.06	4.282
190	4	2	10	26	N	300	300	False	80.0	2757.185	0.0059	351.335	432.03	3.44
190	5	2	10	26	N	300	300	False	80.0	973.595	0.0085	383.785	472.36	2.988
190	6	2	10	26	N	300	300	False	80.0	442.555	0.0116	412.535	508.1	2.646
190	7	2	10	26	N	300	300	False	80.0	244.93	0.0149	435.41	540.41	2.389
190	8	2	10	26	N	300	300	False	80.0	150.32	0.0187	454.11	570.06	2.177
190	9	2	10	26	N	300	300	False	80.0	96.475	0.023	472.5	597.56	1.984
190	10	2	10	26	N	300	300	False	80.0	66.1	0.0274	491.45	623.28	1.82
191	1	2	4	14	H	300	300	False	80.0	449928.04	0.0017	282.055	258.77	5.653
191	2	2	4	14	H	300	300	False	80.0	51101.6	0.0027	291.545	341.45	4.708
191	3	2	4	14	H	300	300	False	80.0	17916.41	0.0035	306.385	401.57	4.253
191	4	2	4	14	H	300	300	False	80.0	4682.35	0.005	336.86	450.54	3.67
191	5	2	4	14	H	300	300	False	80.0	965.44	0.0085	384.065	492.61	2.985
191	6	2	4	14	H	300	300	False	80.0	409.075	0.012	415.24	529.88	2.612
191	7	2	4	14	H	300	300	False	80.0	223.795	0.0155	439.47	563.58	2.35
191	8	2	4	14	H	300	300	False	80.0	138.595	0.0194	457.2	594.5	2.142
191	9	2	4	14	H	300	300	False	80.0	90.16	0.0237	475.665	623.18	1.955
191	10	2	4	14	H	300	300	False	80.0	61.5	0.0284	495.45	650.0	1.789
192	1	3	4	30	H	400	600	False	80.0	43123.28	0.0023	520.53	492.2	4.635
192	2	3	4	30	H	400	600	False	80.0	8836.51	0.0035	510.54	649.46	3.946
192	3	3	4	30	H	400	600	False	80.0	2841.815	0.0047	540.625	763.82	3.454
192	4	3	4	30	H	400	600	False	80.0	1419.62	0.0058	562.595	856.97	3.152
192	5	3	4	30	H	400	600	False	80.0	773.26	0.0071	602.735	936.98	2.888
192	6	3	4	30	H	400	600	False	80.0	347.815	0.0094	661.875	1007.86	2.541
192	7	3	4	30	H	400	600	False	80.0	157.1	0.013	742.415	1071.96	2.196
192	8	3	4	30	H	400	600	False	80.0	87.75	0.0167	834.715	1130.78	1.943
192	9	3	4	30	H	400	600	False	80.0	52.69	0.0213	911.715	1185.32	1.722
192	10	3	4	30	H	400	600	False	80.0	32.755	0.0267	939.42	1236.35	1.515
193	1	1	5	22	H	550	550	False	80.0	72900.405	0.0033	513.155	457.82	4.863
193	2	1	5	22	H	550	550	False	80.0	6298.265	0.005	568.17	604.1	3.799
193	3	1	5	22	H	550	550	False	80.0	1794.065	0.0064	610.775	710.47	3.254
193	4	1	5	22	H	550	550	False	80.0	726.65	0.0078	648.8	797.12	2.861
193	5	1	5	22	H	550	550	False	80.0	307.69	0.0097	687.92	871.54	2.488
193	6	1	5	22	H	550	550	False	80.0	108.185	0.0132	745.08	937.47	2.034
193	7	1	5	22	H	550	550	False	80.0	49.055	0.0173	794.26	997.1	1.691
193	8	1	5	22	H	550	550	False	80.0	27.94	0.0214	828.11	1051.8	1.446
193	9	1	5	22	H	550	550	False	80.0	16.8	0.0263	864.83	1102.54	1.225
193	10	1	5	22	H	550	550	False	80.0	14.235	0.0309	900.03	1150.0	1.153
194	1	1	11	30	H	450	450	False	80.0	165454.895	0.0026	410.535	330.52	5.219
194	2	1	11	30	H	450	450	False	80.0	14568.68	0.0041	445.905	436.12	4.163
194	3	1	11	30	H	450	450	False	80.0	4178.495	0.0052	481.97	512.91	3.621
194	4	1	11	30	H	450	450	False	80.0	1562.635	0.0067	514.215	575.46	3.194
194	5	1	11	30	H	450	450	False	80.0	411.87	0.0098	568.845	629.19	2.615
194	6	1	11	30	H	450	450	False	80.0	163.585	0.0135	614.135	676.79	2.214
194	7	1	11	30	H	450	450	False	80.0	91.92	0.0168	646.79	719.84	1.963
194	8	1	11	30	H	450	450	False	80.0	53.575	0.0211	674.105	759.33	1.729
194	9	1	11	30	H	450	450	False	80.0	35.0	0.0254	700.34	795.96	1.544
194	10	1	11	30	H	450	450	False	80.0	24.01	0.0299	728.165	830.22	1.38
195	1	7	2	26	H	400	600	False	80.0	45664.1	0.0024	517.735	511.01	4.66
195	2	7	2	26	H	400	600	False	80.0	6371.36	0.0038	516.14	674.28	3.804
195	3	7	2	26	H	400	600	False	80.0	2037.065	0.0052	551.415	793.01	3.309
195	4	7	2	26	H	400	600	False	80.0	1073.725	0.0064	572.61	889.72	3.031
195	5	7	2	26	H	400	600	False	80.0	616.76	0.0076	605.5	972.78	2.79
195	6	7	2	26	H	400	600	False	80.0	340.11	0.0095	651.365	1046.38	2.532
195	7	7	2	26	H	400	600	False	80.0	157.25	0.013	747.68	1112.93	2.197
195	8	7	2	26	H	400	600	False	80.0	82.045	0.0173	871.01	1173.99	1.914
195	9	7	2	26	H	400	600	False	80.0	47.89	0.0223	916.2	1230.62	1.68
195	10	7	2	26	H	400	600	False	80.0	31.66	0.0271	939.005	1283.59	1.501
196	1	5	4	26	H	370	370	False	80.0	321008.14	0.0021	331.585	348.15	5.507
196	2	5	4	26	H	370	370	False	80.0	32056.18	0.0033	353.31	459.39	4.506
196	3	5	4	26	H	370	370	False	80.0	10497.33	0.0042	377.225	540.28	4.021
196	4	5	4	26	H	370	370	False	80.0	3730.175	0.0054	403.48	606.17	3.572
196	5	5	4	26	H	370	370	False	80.0	786.44	0.0087	455.58	662.76	2.896
196	6	5	4	26	H	370	370	False	80.0	273.435	0.0129	498.81	712.9	2.437
196	7	5	4	26	H	370	370	False	80.0	134.11	0.0172	531.89	758.24	2.127
196	8	5	4	26	H	370	370	False	80.0	87.295	0.0209	550.32	799.84	1.941
196	9	5	4	26	H	370	370	False	80.0	58.705	0.0249	571.01	838.43	1.769
196	10	5	4	26	H	370	370	False	80.0	41.1	0.0293	592.975	874.52	1.614
197	1	1	3	28	H	280	500	False	80.0	58697.135	0.0021	326.15	355.77	4.769
197	2	1	3	28	H	280	500	False	80.0	10367.84	0.0034	368.89	469.44	4.016
197	3	1	3	28	H	280	500	False	80.0	4126.25	0.0045	407.085	552.09	3.616
197	4	1	3	28	H	280	500	False	80.0	2214.43	0.0056	438.805	619.43	3.345
197	5	1	3	28	H	280	500	False	80.0	1188.935	0.007	468.535	677.26	3.075
197	6	1	3	28	H	280	500	False	80.0	604.49	0.0092	502.01	728.49	2.781
197	7	1	3	28	H	280	500	False	80.0	274.71	0.013	563.355	774.83	2.439
197	8	1	3	28	H	280	500	False	80.0	121.335	0.0191	612.175	817.34	2.084
197	9	1	3	28	H	280	500	False	80.0	73.245	0.0245	630.505	856.77	1.865
197	10	1	3	28	H	280	500	False	80.0	51.51	0.0291	647.805	893.64	1.712
198	1	4	5	26	H	550	550	False	80.0	146507.055	0.0029	503.725	494.4	5.166
198	2	4	5	26	H	550	550	False	80.0	12288.73	0.0045	546.23	652.36	4.09
198	3	4	5	26	H	550	550	False	80.0	3096.645	0.0057	591.99	767.23	3.491
198	4	4	5	26	H	550	550	False	80.0	1132.115	0.0071	628.335	860.8	3.054
198	5	4	5	26	H	550	550	False	80.0	320.875	0.0096	685.42	941.16	2.506
198	6	4	5	26	H	550	550	False	80.0	99.75	0.0136	748.835	1012.37	1.999
198	7	4	5	26	H	550	550	False	80.0	47.405	0.0175	796.17	1076.75	1.676
198	8	4	5	26	H	550	550	False	80.0	28.125	0.0214	827.0	1135.83	1.449
198	9	4	5	26	H	550	550	False	80.0	18.595	0.0253	856.13	1190.62	1.269
198	10	4	5	26	H	550	550	False	80.0	14.55	0.0292	886.345	1241.87	1.163
199	1	2	5	24	N	300	550	True	80.0	7639295.94	0.0017	250.68	378.2	6.883
199	2	2	5	24	N	300	550	True	80.0	545374.56	0.0024	337.195	499.04	5.737
199	3	2	5	24	N	300	550	True	80.0	148504.04	0.003	443.61	586.91	5.172
199	4	2	5	24	N	300	550	True	80.0	23710.525	0.0036	584.47	658.49	4.375
199	5	2	5	24	N	300	550	True	80.0	1322.845	0.0054	785.04	719.97	3.122
199	6	2	5	24	N	300	550	True	80.0	140.805	0.01	884.94	774.43	2.149
199	7	2	5	24	N	300	550	True	80.0	56.55	0.0139	931.05	823.69	1.752
199	8	2	5	24	N	300	550	True	80.0	28.38	0.0182	966.215	868.88	1.453
199	9	2	5	24	N	300	550	True	80.0	15.13	0.0241	994.725	910.79	1.18
199	10	2	5	24	N	300	550	True	80.0	17.25	0.0303	1023.775	950.0	1.237
200	1	1	7	22	H	370	370	False	80.0	208196.16	0.0022	335.01	285.74	5.318
200	2	1	7	22	H	370	370	False	80.0	22502.68	0.0035	359.465	377.03	4.352
200	3	1	7	22	H	370	370	False	80.0	7312.22	0.0045	387.22	443.42	3.864
200	4	1	7	22	H	370	370	False	80.0	2837.095	0.0058	411.8	497.5	3.453
200	5	1	7	22	H	370	370	False	80.0	822.425	0.0086	454.335	543.95	2.915
200	6	1	7	22	H	370	370	False	80.0	276.26	0.0128	498.765	585.1	2.441
200	7	1	7	22	H	370	370	False	80.0	155.425	0.0161	525.955	622.31	2.192
200	8	1	7	22	H	370	370	False	80.0	96.805	0.0199	545.985	656.46	1.986
200	9	1	7	22	H	370	370	False	80.0	57.85	0.0251	572.26	688.12	1.762
[truncated: 2,001 more rows]
