# Supplementary material for: A Surrogate Artificial Neural Network Model for Estimating the Fatigue Life of Steel Components Based on Finite Element Simulations
Source: Materials (Basel). 2025 Jun 12;18(12):2756. doi: 10.3390/ma18122756 (PMC12195310; doi:10.3390/ma18122756)
Supplement: Supplementary file 1 [file materials-18-02756-s001.zip › Table S4 (CSV file) - FEA generated input data for testing ANN.csv]

Combination number	Loading condition	Num. of notches / holes, N	Radius, R, mm	Half-width, W/2, mm	Stress concentrator	Core hardness, HVc, HV	Surface hardness, HVs, HV	Hardened notch	Half-length, mm	Number of cycles to failure, Nf	Maximum strain amplitude, mm/mm	Maximum stress amplitude, MPa	Gross nominal stress, MPa	Number of cycles to failure, log(Nf)
1	1	1	5.5	15	N	330	540	True	80.0	2132157.985	0.0023	312.785	371.57	6.329
1	2	1	5.5	15	N	330	540	True	80.0	137497.955	0.0031	472.855	490.29	5.138
1	3	1	5.5	15	N	330	540	True	80.0	19501.005	0.0037	591.945	576.62	4.29
1	4	1	5.5	15	N	330	540	True	80.0	3561.255	0.0044	736.285	646.94	3.552
1	5	1	5.5	15	N	330	540	True	80.0	423.08	0.0074	799.515	707.34	2.626
1	6	1	5.5	15	N	330	540	True	80.0	116.72	0.0111	861.415	760.85	2.067
1	7	1	5.5	15	N	330	540	True	80.0	52.175	0.0149	901.295	809.24	1.717
1	8	1	5.5	15	N	330	540	True	80.0	27.555	0.0194	933.18	853.64	1.44
1	9	1	5.5	15	N	330	540	True	80.0	16.56	0.0243	955.755	894.82	1.219
1	10	1	5.5	15	N	330	540	True	80.0	17.51	0.03	981.535	933.34	1.243
2	1	4	9.5	29	H	415	620	False	100.0	629676.705	0.0018	400.035	379.87	5.799
2	2	4	9.5	29	H	415	620	False	100.0	33746.205	0.0032	472.565	501.24	4.528
2	3	4	9.5	29	H	415	620	False	100.0	8032.95	0.0044	535.725	589.49	3.905
2	4	4	9.5	29	H	415	620	False	100.0	2300.545	0.0061	597.94	661.38	3.362
2	5	4	9.5	29	H	415	620	False	100.0	832.27	0.0083	695.975	723.13	2.92
2	6	4	9.5	29	H	415	620	False	100.0	412.375	0.0107	812.59	777.84	2.615
2	7	4	9.5	29	H	415	620	False	100.0	238.92	0.0132	940.775	827.31	2.378
2	8	4	9.5	29	H	415	620	False	100.0	146.36	0.0161	980.09	872.7	2.165
2	9	4	9.5	29	H	415	620	False	100.0	91.285	0.0199	1011.1	914.8	1.96
2	10	4	9.5	29	H	415	620	False	100.0	54.395	0.0252	1046.06	954.18	1.736
3	1	6	5.5	15	N	360	640	False	104.0	73707.855	0.0021	438.905	330.85	4.868
3	2	6	5.5	15	N	360	640	False	104.0	13541.93	0.0032	449.255	436.55	4.132
3	3	6	5.5	15	N	360	640	False	104.0	5411.68	0.0041	465.55	513.42	3.733
3	4	6	5.5	15	N	360	640	False	104.0	2860.12	0.0048	486.455	576.04	3.456
3	5	6	5.5	15	N	360	640	False	104.0	1349.205	0.0062	509.575	629.82	3.13
3	6	6	5.5	15	N	360	640	False	104.0	355.735	0.01	560.91	677.46	2.551
3	7	6	5.5	15	N	360	640	False	104.0	175.99	0.0135	590.46	720.55	2.245
3	8	6	5.5	15	N	360	640	False	104.0	99.895	0.0174	615.83	760.08	2.0
3	9	6	5.5	15	N	360	640	False	104.0	61.695	0.0219	635.4	796.75	1.79
3	10	6	5.5	15	N	360	640	False	104.0	38.665	0.0274	659.345	831.05	1.587
4	1	5	3.5	29	N	290	570	True	80.0	32048214.695	0.0013	218.585	378.2	7.506
4	2	5	3.5	29	N	290	570	True	80.0	1892973.035	0.002	280.745	499.04	6.277
4	3	5	3.5	29	N	290	570	True	80.0	410588.49	0.0025	339.6	586.91	5.613
4	4	5	3.5	29	N	290	570	True	80.0	118142.83	0.003	442.24	658.49	5.072
4	5	5	3.5	29	N	290	570	True	80.0	1472.655	0.005	849.235	719.97	3.168
4	6	5	3.5	29	N	290	570	True	80.0	224.39	0.0083	907.145	774.43	2.351
4	7	5	3.5	29	N	290	570	True	80.0	58.995	0.0128	976.835	823.69	1.771
4	8	5	3.5	29	N	290	570	True	80.0	24.675	0.0179	1026.56	868.88	1.392
4	9	5	3.5	29	N	290	570	True	80.0	13.72	0.023	1056.635	910.79	1.137
4	10	5	3.5	29	N	290	570	True	80.0	14.95	0.0304	1091.515	950.0	1.175
5	1	4	3.5	23	N	270	500	False	80.0	16150.765	0.0032	482.935	332.97	4.208
5	2	4	3.5	23	N	270	500	False	80.0	4615.235	0.0044	498.56	439.36	3.664
5	3	4	3.5	23	N	270	500	False	80.0	2351.95	0.0052	518.5	516.72	3.371
5	4	4	3.5	23	N	270	500	False	80.0	1475.445	0.006	531.965	579.73	3.169
5	5	4	3.5	23	N	270	500	False	80.0	787.63	0.0074	554.785	633.86	2.896
5	6	4	3.5	23	N	270	500	False	80.0	227.515	0.0118	600.7	681.81	2.357
5	7	4	3.5	23	N	270	500	False	80.0	105.335	0.0163	633.43	725.18	2.023
5	8	4	3.5	23	N	270	500	False	80.0	57.89	0.0216	655.815	764.96	1.763
5	9	4	3.5	23	N	270	500	False	80.0	36.42	0.0269	678.205	801.86	1.561
5	10	4	3.5	23	N	270	500	False	80.0	24.075	0.0328	700.66	836.38	1.382
6	1	7	11.5	29	H	320	550	False	206.0	112529.945	0.0019	382.475	322.91	5.051
6	2	7	11.5	29	H	320	550	False	206.0	19315.585	0.0029	462.62	426.09	4.286
6	3	7	11.5	29	H	320	550	False	206.0	6245.95	0.0039	526.125	501.11	3.796
6	4	7	11.5	29	H	320	550	False	206.0	2763.055	0.005	589.06	562.22	3.441
6	5	7	11.5	29	H	320	550	False	206.0	1137.455	0.0068	686.11	614.71	3.056
6	6	7	11.5	29	H	320	550	False	206.0	497.615	0.0094	757.575	661.22	2.697
6	7	7	11.5	29	H	320	550	False	206.0	252.62	0.0125	792.44	703.27	2.402
6	8	7	11.5	29	H	320	550	False	206.0	139.315	0.0163	825.355	741.86	2.144
6	9	7	11.5	29	H	320	550	False	206.0	83.215	0.0209	855.1	777.65	1.92
6	10	7	11.5	29	H	320	550	False	206.0	52.05	0.0263	885.02	811.12	1.716
7	1	2	8.5	27	N	415	620	False	80.0	371691.69	0.002	427.63	339.88	5.57
7	2	2	8.5	27	N	415	620	False	80.0	37413.415	0.0031	435.615	448.47	4.573
7	3	2	8.5	27	N	415	620	False	80.0	11306.845	0.004	444.72	527.44	4.053
7	4	2	8.5	27	N	415	620	False	80.0	5208.73	0.0048	460.23	591.76	3.717
7	5	2	8.5	27	N	415	620	False	80.0	2141.5	0.0061	478.575	647.01	3.331
7	6	2	8.5	27	N	415	620	False	80.0	652.325	0.0089	509.205	695.96	2.814
7	7	2	8.5	27	N	415	620	False	80.0	273.72	0.0123	536.24	740.22	2.437
7	8	2	8.5	27	N	415	620	False	80.0	136.285	0.0162	559.065	780.83	2.134
7	9	2	8.5	27	N	415	620	False	80.0	79.57	0.0206	578.47	818.5	1.901
7	10	2	8.5	27	N	415	620	False	80.0	48.325	0.0259	627.945	853.73	1.684
8	1	1	2.5	21	N	460	460	False	80.0	72693.405	0.003	428.9	430.31	4.861
8	2	1	2.5	21	N	460	460	False	80.0	8003.745	0.0046	472.585	567.8	3.903
8	3	1	2.5	21	N	460	460	False	80.0	2479.335	0.0059	507.875	667.77	3.394
8	4	1	2.5	21	N	460	460	False	80.0	1129.36	0.0072	537.72	749.21	3.053
8	5	1	2.5	21	N	460	460	False	80.0	579.965	0.0087	564.99	819.16	2.763
8	6	1	2.5	21	N	460	460	False	80.0	228.53	0.0118	609.715	881.13	2.359
8	7	1	2.5	21	N	460	460	False	80.0	81.195	0.0173	665.155	937.18	1.91
8	8	1	2.5	21	N	460	460	False	80.0	46.915	0.0218	693.555	988.59	1.671
8	9	1	2.5	21	N	460	460	False	80.0	30.85	0.0261	720.635	1036.28	1.489
8	10	1	2.5	21	N	460	460	False	80.0	22.345	0.03	745.235	1080.89	1.349
9	1	1	7.5	21	N	325	325	False	80.0	240951.07	0.002	295.06	287.51	5.382
9	2	1	7.5	21	N	325	325	False	80.0	27895.6	0.0032	314.765	379.37	4.446
9	3	1	7.5	21	N	325	325	False	80.0	9796.91	0.0041	337.73	446.17	3.991
9	4	1	7.5	21	N	325	325	False	80.0	2973.155	0.0058	366.71	500.58	3.473
9	5	1	7.5	21	N	325	325	False	80.0	829.25	0.009	407.435	547.32	2.919
9	6	1	7.5	21	N	325	325	False	80.0	348.52	0.0126	440.055	588.73	2.542
9	7	1	7.5	21	N	325	325	False	80.0	189.365	0.0162	466.24	626.17	2.277
9	8	1	7.5	21	N	325	325	False	80.0	116.445	0.0203	484.43	660.52	2.066
9	9	1	7.5	21	N	325	325	False	80.0	77.075	0.0245	503.495	692.39	1.887
9	10	1	7.5	21	N	325	325	False	80.0	53.64	0.029	523.475	722.19	1.729
10	1	2	11.5	29	N	360	640	True	80.0	672606.585	0.0023	332.505	348.29	5.828
10	2	2	11.5	29	N	360	640	True	80.0	66396.935	0.003	430.355	459.57	4.822
10	3	2	11.5	29	N	360	640	True	80.0	23817.37	0.0034	500.825	540.49	4.377
10	4	2	11.5	29	N	360	640	True	80.0	11281.85	0.004	629.55	606.4	4.052
10	5	2	11.5	29	N	360	640	True	80.0	1492.255	0.006	801.07	663.02	3.174
10	6	2	11.5	29	N	360	640	True	80.0	273.245	0.0086	861.71	713.18	2.437
10	7	2	11.5	29	N	360	640	True	80.0	73.945	0.0123	913.925	758.54	1.869
10	8	2	11.5	29	N	360	640	True	80.0	28.915	0.0167	955.835	800.16	1.461
10	9	2	11.5	29	N	360	640	True	80.0	13.56	0.0222	990.535	838.76	1.132
10	10	2	11.5	29	N	360	640	True	80.0	20.115	0.0297	1024.765	874.86	1.304
11	1	6	3.5	11	N	320	550	False	80.0	52633.585	0.0022	390.64	315.73	4.721
11	2	6	3.5	11	N	320	550	False	80.0	11046.285	0.0034	409.305	416.61	4.043
11	3	6	3.5	11	N	320	550	False	80.0	4930.28	0.0042	422.195	489.97	3.693
11	4	6	3.5	11	N	320	550	False	80.0	2786.93	0.005	439.815	549.72	3.445
11	5	6	3.5	11	N	320	550	False	80.0	1162.665	0.0067	468.465	601.04	3.065
11	6	6	3.5	11	N	320	550	False	80.0	344.745	0.0108	515.095	646.51	2.537
11	7	6	3.5	11	N	320	550	False	80.0	180.7	0.0144	540.965	687.63	2.257
11	8	6	3.5	11	N	320	550	False	80.0	105.375	0.0184	563.41	725.36	2.023
11	9	6	3.5	11	N	320	550	False	80.0	67.31	0.0229	582.1	760.35	1.828
11	10	6	3.5	11	N	320	550	False	80.0	43.54	0.0283	604.59	793.08	1.639
12	1	1	4.5	21	H	415	620	False	80.0	511406.515	0.0019	401.565	379.83	5.709
12	2	1	4.5	21	H	415	620	False	80.0	31105.545	0.0033	415.66	501.19	4.493
12	3	1	4.5	21	H	415	620	False	80.0	7206.59	0.0045	449.63	589.44	3.858
12	4	1	4.5	21	H	415	620	False	80.0	3029.955	0.0056	487.835	661.32	3.481
12	5	1	4.5	21	H	415	620	False	80.0	1360.92	0.0071	527.47	723.06	3.134
12	6	1	4.5	21	H	415	620	False	80.0	612.715	0.0093	578.88	777.76	2.787
12	7	1	4.5	21	H	415	620	False	80.0	306.44	0.012	645.99	827.23	2.486
12	8	1	4.5	21	H	415	620	False	80.0	176.485	0.0149	714.235	872.62	2.247
12	9	1	4.5	21	H	415	620	False	80.0	122.115	0.0174	778.945	914.71	2.087
12	10	1	4.5	21	H	415	620	False	80.0	78.09	0.0213	848.665	954.09	1.893
13	1	1	9.5	21	N	360	640	True	80.0	280312.115	0.0026	364.165	374.24	5.448
13	2	1	9.5	21	N	360	640	True	80.0	38809.92	0.0034	478.475	493.81	4.589
13	3	1	9.5	21	N	360	640	True	80.0	14120.92	0.0042	630.785	580.76	4.15
13	4	1	9.5	21	N	360	640	True	80.0	2914.68	0.0051	808.275	651.58	3.465
13	5	1	9.5	21	N	360	640	True	80.0	221.365	0.0072	1103.555	712.42	2.345
13	6	1	9.5	21	N	360	640	True	80.0	59.135	0.0103	1182.69	766.31	1.772
13	7	1	9.5	21	N	360	640	True	80.0	22.395	0.0142	1242.765	815.05	1.35
13	8	1	9.5	21	N	360	640	True	80.0	14.8	0.0185	1289.285	859.77	1.17
13	9	1	9.5	21	N	360	640	True	80.0	23.655	0.024	1328.78	901.24	1.374
13	10	1	9.5	21	N	360	640	True	80.0	18.005	0.0301	1359.64	940.04	1.255
14	1	1	4.5	19	H	330	540	False	80.0	59417.0	0.0022	395.255	376.42	4.774
14	2	1	4.5	19	H	330	540	False	80.0	8608.445	0.0036	412.16	496.69	3.935
14	3	1	4.5	19	H	330	540	False	80.0	3087.275	0.0048	449.625	584.14	3.49
14	4	1	4.5	19	H	330	540	False	80.0	1616.715	0.006	489.525	655.38	3.209
14	5	1	4.5	19	H	330	540	False	80.0	830.465	0.0075	534.22	716.57	2.919
14	6	1	4.5	19	H	330	540	False	80.0	422.125	0.0099	598.69	770.78	2.625
14	7	1	4.5	19	H	330	540	False	80.0	220.325	0.013	684.715	819.8	2.343
14	8	1	4.5	19	H	330	540	False	80.0	125.79	0.0167	721.845	864.78	2.1
14	9	1	4.5	19	H	330	540	False	80.0	72.705	0.0218	742.62	906.5	1.862
14	10	1	4.5	19	H	330	540	False	80.0	45.57	0.0274	764.5	945.52	1.659
15	1	8	3.5	19	H	270	500	False	108.0	103665.57	0.0018	335.995	343.05	5.016
15	2	8	3.5	19	H	270	500	False	108.0	17305.33	0.0029	393.53	452.65	4.238
15	3	8	3.5	19	H	270	500	False	108.0	6725.325	0.0039	436.485	532.35	3.828
15	4	8	3.5	19	H	270	500	False	108.0	3487.46	0.0048	473.15	597.28	3.543
15	5	8	3.5	19	H	270	500	False	108.0	1492.9	0.0065	519.925	653.04	3.174
15	6	8	3.5	19	H	270	500	False	108.0	639.145	0.0092	606.115	702.44	2.806
15	7	8	3.5	19	H	270	500	False	108.0	275.995	0.0132	629.21	747.12	2.441
15	8	8	3.5	19	H	270	500	False	108.0	144.28	0.0179	649.18	788.11	2.159
15	9	8	3.5	19	H	270	500	False	108.0	88.785	0.0228	671.45	826.13	1.948
15	10	8	3.5	19	H	270	500	False	108.0	58.455	0.028	693.24	861.69	1.767
16	1	3	4.5	25	N	270	500	False	80.0	18511.615	0.003	458.195	326.3	4.267
16	2	3	4.5	25	N	270	500	False	80.0	5256.825	0.0041	466.05	430.56	3.721
16	3	3	4.5	25	N	270	500	False	80.0	2654.405	0.005	487.26	506.37	3.424
16	4	3	4.5	25	N	270	500	False	80.0	1627.6	0.0058	501.41	568.12	3.212
16	5	3	4.5	25	N	270	500	False	80.0	861.075	0.0072	522.155	621.16	2.935
16	6	3	4.5	25	N	270	500	False	80.0	262.16	0.0115	569.78	668.16	2.419
16	7	3	4.5	25	N	270	500	False	80.0	123.975	0.0159	601.9	710.65	2.093
16	8	3	4.5	25	N	270	500	False	80.0	72.66	0.0204	624.17	749.64	1.861
16	9	3	4.5	25	N	270	500	False	80.0	46.69	0.0252	644.885	785.8	1.669
16	10	3	4.5	25	N	270	500	False	80.0	30.52	0.0309	668.26	819.63	1.485
17	1	2	2.5	11	N	300	480	True	80.0	30988670.47	0.0017	230.745	360.6	7.491
17	2	2	2.5	11	N	300	480	True	80.0	680792.63	0.0024	374.405	475.82	5.833
17	3	2	2.5	11	N	300	480	True	80.0	73106.48	0.0029	479.145	559.6	4.864
17	4	2	2.5	11	N	300	480	True	80.0	13537.405	0.0034	588.315	627.85	4.132
17	5	2	2.5	11	N	300	480	True	80.0	2831.15	0.0051	587.31	686.47	3.452
17	6	2	2.5	11	N	300	480	True	80.0	288.9	0.0099	666.87	738.4	2.461
17	7	2	2.5	11	N	300	480	True	80.0	115.3	0.0138	703.59	785.36	2.062
17	8	2	2.5	11	N	300	480	True	80.0	57.665	0.0183	732.515	828.45	1.761
17	9	2	2.5	11	N	300	480	True	80.0	33.06	0.0235	753.785	868.42	1.519
17	10	2	2.5	11	N	300	480	True	80.0	19.6	0.0299	779.955	905.8	1.292
18	1	1	2.5	27	N	300	480	True	80.0	101327074.845	0.0016	216.685	365.63	8.006
18	2	1	2.5	27	N	300	480	True	80.0	723181.01	0.0024	372.0	482.46	5.859
18	3	1	2.5	27	N	300	480	True	80.0	65534.115	0.0029	485.25	567.41	4.816
18	4	1	2.5	27	N	300	480	True	80.0	15628.965	0.0034	577.52	636.61	4.194
18	5	1	2.5	27	N	300	480	True	80.0	10539.11	0.0038	558.475	696.04	4.023
18	6	1	2.5	27	N	300	480	True	80.0	1869.565	0.0057	598.05	748.7	3.272
18	7	1	2.5	27	N	300	480	True	80.0	167.9	0.012	686.765	796.32	2.225
18	8	1	2.5	27	N	300	480	True	80.0	55.94	0.0186	730.91	840.01	1.748
18	9	1	2.5	27	N	300	480	True	80.0	32.14	0.0239	752.465	880.53	1.507
18	10	1	2.5	27	N	300	480	True	80.0	19.59	0.03	777.44	918.43	1.292
19	1	6	8.5	21	N	290	570	False	140.0	93748.74	0.0019	343.255	258.77	4.972
19	2	6	8.5	21	N	290	570	False	140.0	22178.815	0.0028	347.77	341.45	4.346
19	3	6	8.5	21	N	290	570	False	140.0	9778.88	0.0035	372.67	401.57	3.99
19	4	6	8.5	21	N	290	570	False	140.0	5062.37	0.0042	394.23	450.54	3.704
19	5	6	8.5	21	N	290	570	False	140.0	1002.765	0.0074	428.7	492.61	3.001
19	6	6	8.5	21	N	290	570	False	140.0	412.14	0.0107	460.775	529.88	2.615
19	7	6	8.5	21	N	290	570	False	140.0	225.35	0.014	483.945	563.58	2.353
19	8	6	8.5	21	N	290	570	False	140.0	133.11	0.0179	505.4	594.5	2.124
19	9	6	8.5	21	N	290	570	False	140.0	83.5	0.0224	523.73	623.18	1.922
19	10	6	8.5	21	N	290	570	False	140.0	54.65	0.0276	544.37	650.0	1.738
20	1	1	5.5	27	N	415	620	False	80.0	33387.91	0.003	542.85	378.2	4.524
20	2	1	5.5	27	N	415	620	False	80.0	5419.46	0.0045	561.24	499.04	3.734
20	3	1	5.5	27	N	415	620	False	80.0	1987.105	0.0057	581.76	586.91	3.298
20	4	1	5.5	27	N	415	620	False	80.0	1052.62	0.0068	598.49	658.49	3.022
20	5	1	5.5	27	N	415	620	False	80.0	642.645	0.0079	614.82	719.97	2.808
20	6	1	5.5	27	N	415	620	False	80.0	371.745	0.0094	629.005	774.43	2.57
20	7	1	5.5	27	N	415	620	False	80.0	163.19	0.0127	658.585	823.69	2.213
20	8	1	5.5	27	N	415	620	False	80.0	76.94	0.0172	685.28	868.88	1.886
20	9	1	5.5	27	N	415	620	False	80.0	40.1	0.0229	709.12	910.79	1.603
20	10	1	5.5	27	N	415	620	False	80.0	25.245	0.0282	727.99	950.0	1.402
21	1	3	3.5	17	N	270	500	True	80.0	51514432.875	0.0013	209.395	332.69	7.712
21	2	3	3.5	17	N	270	500	True	80.0	2820547.755	0.0019	269.14	438.99	6.45
21	3	3	3.5	17	N	270	500	True	80.0	564676.03	0.0024	363.255	516.29	5.752
21	4	3	3.5	17	N	270	500	True	80.0	35827.79	0.0032	530.89	579.25	4.554
21	5	3	3.5	17	N	270	500	True	80.0	2093.175	0.0053	649.015	633.33	3.321
21	6	3	3.5	17	N	270	500	True	80.0	245.205	0.0097	729.235	681.25	2.39
21	7	3	3.5	17	N	270	500	True	80.0	98.195	0.0135	768.855	724.57	1.992
21	8	3	3.5	17	N	270	500	True	80.0	47.235	0.0182	801.605	764.33	1.674
21	9	3	3.5	17	N	270	500	True	80.0	26.405	0.0236	824.8	801.2	1.422
21	10	3	3.5	17	N	270	500	True	80.0	15.285	0.0303	853.545	835.69	1.184
22	1	6	9.5	23	N	290	570	True	152.0	4308227.46	0.0015	259.56	273.55	6.634
22	2	6	9.5	23	N	290	570	True	152.0	317897.735	0.0021	333.71	360.95	5.502
22	3	6	9.5	23	N	290	570	True	152.0	113500.43	0.0025	387.43	424.51	5.055
22	4	6	9.5	23	N	290	570	True	152.0	22971.215	0.0036	564.83	476.28	4.361
22	5	6	9.5	23	N	290	570	True	152.0	922.41	0.0058	835.975	520.75	2.965
22	6	6	9.5	23	N	290	570	True	152.0	200.26	0.0087	902.375	560.14	2.302
22	7	6	9.5	23	N	290	570	True	152.0	69.225	0.0122	958.61	595.77	1.84
22	8	6	9.5	23	N	290	570	True	152.0	30.555	0.0166	1001.595	628.46	1.485
22	9	6	9.5	23	N	290	570	True	152.0	14.38	0.0229	1039.01	658.77	1.158
22	10	6	9.5	23	N	290	570	True	152.0	13.715	0.0304	1074.735	687.13	1.137
23	1	3	2.5	19	N	525	525	False	80.0	105209.51	0.003	484.405	503.18	5.022
23	2	3	2.5	19	N	525	525	False	80.0	8929.935	0.0047	531.815	663.94	3.951
23	3	3	2.5	19	N	525	525	False	80.0	2500.295	0.0059	573.26	780.85	3.398
23	4	3	2.5	19	N	525	525	False	80.0	1079.345	0.0072	604.93	876.08	3.033
23	5	3	2.5	19	N	525	525	False	80.0	428.445	0.009	646.18	957.87	2.632
23	6	3	2.5	19	N	525	525	False	80.0	114.82	0.0135	714.22	1030.34	2.06
23	7	3	2.5	19	N	525	525	False	80.0	51.69	0.0179	763.64	1095.87	1.713
23	8	3	2.5	19	N	525	525	False	80.0	31.78	0.0217	791.315	1155.99	1.502
23	9	3	2.5	19	N	525	525	False	80.0	21.505	0.0255	818.435	1211.76	1.333
23	10	3	2.5	19	N	525	525	False	80.0	15.115	0.0295	847.41	1263.92	1.179
24	1	5	4.5	19	N	320	590	False	80.0	24580.115	0.0028	461.32	350.45	4.391
24	2	5	4.5	19	N	320	590	False	80.0	5924.215	0.004	473.09	462.42	3.773
24	3	5	4.5	19	N	320	590	False	80.0	2737.55	0.0049	493.2	543.84	3.437
24	4	5	4.5	19	N	320	590	False	80.0	1659.935	0.0058	508.625	610.17	3.22
24	5	5	4.5	19	N	320	590	False	80.0	992.205	0.0069	521.61	667.14	2.997
24	6	5	4.5	19	N	320	590	False	80.0	292.245	0.0109	569.85	717.61	2.466
24	7	5	4.5	19	N	320	590	False	80.0	144.035	0.0147	599.3	763.25	2.158
24	8	5	4.5	19	N	320	590	False	80.0	83.375	0.0189	622.425	805.12	1.921
24	9	5	4.5	19	N	320	590	False	80.0	53.715	0.0233	641.655	843.96	1.73
24	10	5	4.5	19	N	320	590	False	80.0	34.75	0.0288	679.0	880.29	1.541
25	1	2	5.5	17	H	390	390	False	80.0	384846.155	0.002	353.15	309.27	5.585
25	2	2	5.5	17	H	390	390	False	80.0	36519.14	0.0032	370.78	408.09	4.563
25	3	2	5.5	17	H	390	390	False	80.0	11039.39	0.0042	395.21	479.94	4.043
25	4	2	5.5	17	H	390	390	False	80.0	2762.52	0.0058	432.74	538.48	3.441
25	5	2	5.5	17	H	390	390	False	80.0	624.365	0.0092	486.075	588.75	2.795
25	6	2	5.5	17	H	390	390	False	80.0	260.655	0.0126	523.955	633.29	2.416
25	7	2	5.5	17	H	390	390	False	80.0	148.69	0.0158	550.9	673.57	2.172
25	8	2	5.5	17	H	390	390	False	80.0	87.735	0.0198	575.055	710.52	1.943
25	9	2	5.5	17	H	390	390	False	80.0	56.96	0.024	597.45	744.8	1.756
25	10	2	5.5	17	H	390	390	False	80.0	38.77	0.0285	621.46	776.86	1.588
26	1	6	3.5	11	H	300	480	False	80.0	73715.26	0.0019	367.015	317.13	4.868
26	2	6	3.5	11	H	300	480	False	80.0	17229.255	0.003	393.46	418.45	4.236
26	3	6	3.5	11	H	300	480	False	80.0	6413.49	0.0039	447.75	492.13	3.807
26	4	6	3.5	11	H	300	480	False	80.0	3318.125	0.0048	494.55	552.15	3.521
26	5	6	3.5	11	H	300	480	False	80.0	1482.84	0.0063	546.205	603.7	3.171
26	6	6	3.5	11	H	300	480	False	80.0	553.905	0.0093	579.11	649.37	2.743
26	7	6	3.5	11	H	300	480	False	80.0	247.595	0.0131	608.03	690.67	2.394
26	8	6	3.5	11	H	300	480	False	80.0	135.89	0.0173	634.455	728.56	2.133
26	9	6	3.5	11	H	300	480	False	80.0	84.3	0.0218	657.97	763.71	1.926
26	10	6	3.5	11	H	300	480	False	80.0	53.405	0.0273	680.23	796.58	1.728
27	1	2	4.5	15	H	525	525	False	80.0	190992.31	0.0027	477.145	424.42	5.281
27	2	2	4.5	15	H	525	525	False	80.0	15777.84	0.0042	515.035	560.02	4.198
27	3	2	4.5	15	H	525	525	False	80.0	4203.86	0.0053	557.43	658.63	3.624
27	4	2	4.5	15	H	525	525	False	80.0	1353.695	0.0068	595.525	738.96	3.132
27	5	2	4.5	15	H	525	525	False	80.0	313.675	0.0099	660.125	807.95	2.496
27	6	2	4.5	15	H	525	525	False	80.0	122.225	0.0132	710.975	869.07	2.087
27	7	2	4.5	15	H	525	525	False	80.0	63.265	0.0166	750.23	924.34	1.801
27	8	2	4.5	15	H	525	525	False	80.0	38.7	0.0201	779.36	975.06	1.588
27	9	2	4.5	15	H	525	525	False	80.0	24.17	0.0243	809.81	1022.1	1.383
27	10	2	4.5	15	H	525	525	False	80.0	16.38	0.0285	840.32	1066.09	1.214
28	1	5	5.5	21	H	460	460	False	86.0	239401.975	0.0024	415.75	387.39	5.379
28	2	5	5.5	21	H	460	460	False	86.0	21026.485	0.0038	446.225	511.17	4.323
28	3	5	5.5	21	H	460	460	False	86.0	6035.82	0.0049	481.365	601.17	3.781
28	4	5	5.5	21	H	460	460	False	86.0	1938.48	0.0063	515.97	674.49	3.287
28	5	5	5.5	21	H	460	460	False	86.0	502.6	0.0091	570.375	737.46	2.701
28	6	5	5.5	21	H	460	460	False	86.0	174.72	0.013	621.62	793.25	2.242
28	7	5	5.5	21	H	460	460	False	86.0	88.96	0.0167	659.22	843.7	1.949
28	8	5	5.5	21	H	460	460	False	86.0	54.22	0.0205	684.77	889.99	1.734
28	9	5	5.5	21	H	460	460	False	86.0	35.085	0.0247	711.185	932.93	1.545
28	10	5	5.5	21	H	460	460	False	86.0	23.835	0.0292	739.495	973.08	1.377
29	1	5	5.5	19	H	290	570	False	86.0	90434.785	0.0019	400.49	352.76	4.956
29	2	5	5.5	19	H	290	570	False	86.0	15324.685	0.0031	469.715	465.47	4.185
29	3	5	5.5	19	H	290	570	False	86.0	5466.89	0.0041	522.495	547.44	3.738
29	4	5	5.5	19	H	290	570	False	86.0	2316.765	0.0055	569.995	614.2	3.365
29	5	5	5.5	19	H	290	570	False	86.0	961.7	0.0075	652.235	671.54	2.983
29	6	5	5.5	19	H	290	570	False	86.0	475.655	0.0101	765.365	722.35	2.677
29	7	5	5.5	19	H	290	570	False	86.0	265.925	0.013	813.275	768.29	2.425
29	8	5	5.5	19	H	290	570	False	86.0	153.295	0.0167	839.57	810.44	2.186
29	9	5	5.5	19	H	290	570	False	86.0	93.37	0.0213	867.545	849.53	1.97
29	10	5	5.5	19	H	290	570	False	86.0	59.14	0.0266	895.45	886.1	1.772
30	1	8	2.5	25	H	330	540	False	92.0	73842.53	0.0021	400.835	422.43	4.868
30	2	8	2.5	25	H	330	540	False	92.0	11383.985	0.0033	417.265	557.4	4.056
30	3	8	2.5	25	H	330	540	False	92.0	3987.59	0.0045	464.77	655.54	3.601
30	4	8	2.5	25	H	330	540	False	92.0	2132.93	0.0054	503.855	735.49	3.329
30	5	8	2.5	25	H	330	540	False	92.0	1119.915	0.0068	540.355	804.16	3.049
30	6	8	2.5	25	H	330	540	False	92.0	527.03	0.009	603.24	865.0	2.722
30	7	8	2.5	25	H	330	540	False	92.0	217.765	0.0131	714.065	920.01	2.338
30	8	8	2.5	25	H	330	540	False	92.0	108.1	0.018	735.875	970.49	2.034
30	9	8	2.5	25	H	330	540	False	92.0	66.36	0.0228	757.03	1017.3	1.822
30	10	8	2.5	25	H	330	540	False	92.0	44.75	0.0277	779.72	1061.09	1.651
31	1	7	7.5	23	H	325	325	False	150.0	558848.43	0.0017	300.21	258.77	5.747
31	2	7	7.5	23	H	325	325	False	150.0	55535.865	0.0028	306.57	341.45	4.745
31	3	7	7.5	23	H	325	325	False	150.0	17853.3	0.0036	323.35	401.57	4.252
31	4	7	7.5	23	H	325	325	False	150.0	3982.34	0.0053	358.245	450.54	3.6
31	5	7	7.5	23	H	325	325	False	150.0	881.885	0.0088	404.995	492.61	2.945
31	6	7	7.5	23	H	325	325	False	150.0	374.675	0.0122	437.035	529.88	2.574
31	7	7	7.5	23	H	325	325	False	150.0	207.265	0.0156	461.67	563.58	2.317
31	8	7	7.5	23	H	325	325	False	150.0	127.135	0.0195	480.425	594.5	2.104
31	9	7	7.5	23	H	325	325	False	150.0	82.285	0.0238	499.82	623.18	1.915
31	10	7	7.5	23	H	325	325	False	150.0	55.93	0.0285	520.585	650.0	1.748
32	1	2	4.5	29	H	320	550	False	80.0	95331.295	0.0019	379.495	399.23	4.979
32	2	2	4.5	29	H	320	550	False	80.0	13594.175	0.0032	417.855	526.79	4.133
32	3	2	4.5	29	H	320	550	False	80.0	4881.665	0.0042	463.385	619.55	3.689
32	4	2	4.5	29	H	320	550	False	80.0	2423.965	0.0052	503.305	695.11	3.385
32	5	2	4.5	29	H	320	550	False	80.0	1137.15	0.0068	546.415	760.0	3.056
32	6	2	4.5	29	H	320	550	False	80.0	498.285	0.0094	601.535	817.5	2.697
32	7	2	4.5	29	H	320	550	False	80.0	239.02	0.0128	684.975	869.49	2.378
32	8	2	4.5	29	H	320	550	False	80.0	122.55	0.0174	753.45	917.2	2.088
32	9	2	4.5	29	H	320	550	False	80.0	71.09	0.0226	774.67	961.45	1.852
32	10	2	4.5	29	H	320	550	False	80.0	45.03	0.0282	800.615	1002.83	1.654
33	1	2	3.5	17	H	325	325	False	80.0	411348.0	0.0018	291.58	291.94	5.614
33	2	2	3.5	17	H	325	325	False	80.0	43566.32	0.0029	309.07	385.21	4.639
33	3	2	3.5	17	H	325	325	False	80.0	14923.49	0.0037	327.275	453.04	4.174
33	4	2	3.5	17	H	325	325	False	80.0	4651.025	0.0051	354.26	508.29	3.668
33	5	2	3.5	17	H	325	325	False	80.0	990.94	0.0084	401.125	555.75	2.996
33	6	2	3.5	17	H	325	325	False	80.0	365.855	0.0123	437.91	597.79	2.563
33	7	2	3.5	17	H	325	325	False	80.0	191.66	0.0162	465.41	635.81	2.283
33	8	2	3.5	17	H	325	325	False	80.0	111.75	0.0207	485.76	670.7	2.048
33	9	2	3.5	17	H	325	325	False	80.0	73.425	0.0251	505.565	703.05	1.866
33	10	2	3.5	17	H	325	325	False	80.0	50.8	0.0298	526.34	733.31	1.706
34	1	2	4.5	29	H	460	460	False	80.0	195438.495	0.0025	423.365	421.8	5.291
34	2	2	4.5	29	H	460	460	False	80.0	18823.805	0.0039	448.65	556.57	4.275
34	3	2	4.5	29	H	460	460	False	80.0	5291.25	0.005	485.475	654.57	3.724
34	4	2	4.5	29	H	460	460	False	80.0	1840.99	0.0064	517.835	734.4	3.265
34	5	2	4.5	29	H	460	460	False	80.0	675.075	0.0084	558.75	802.96	2.829
34	6	2	4.5	29	H	460	460	False	80.0	181.03	0.0128	619.935	863.71	2.258
34	7	2	4.5	29	H	460	460	False	80.0	82.88	0.0172	663.67	918.64	1.918
34	8	2	4.5	29	H	460	460	False	80.0	49.395	0.0213	689.975	969.04	1.694
34	9	2	4.5	29	H	460	460	False	80.0	32.425	0.0255	716.56	1015.79	1.511
34	10	2	4.5	29	H	460	460	False	80.0	22.91	0.0297	742.605	1059.51	1.36
35	1	5	7.5	25	N	300	480	True	106.0	8355793.225	0.0017	247.125	317.58	6.922
35	2	5	7.5	25	N	300	480	True	106.0	536719.28	0.0023	359.1	419.05	5.73
35	3	5	7.5	25	N	300	480	True	106.0	126250.685	0.0027	451.1	492.84	5.101
35	4	5	7.5	25	N	300	480	True	106.0	27629.45	0.0032	538.59	552.94	4.441
35	5	5	7.5	25	N	300	480	True	106.0	1425.615	0.006	617.01	604.56	3.154
35	6	5	7.5	25	N	300	480	True	106.0	290.31	0.0097	674.915	650.3	2.463
35	7	5	7.5	25	N	300	480	True	106.0	121.07	0.0134	710.35	691.66	2.083
35	8	5	7.5	25	N	300	480	True	106.0	62.34	0.0175	739.005	729.61	1.795
35	9	5	7.5	25	N	300	480	True	106.0	32.855	0.0233	762.995	764.8	1.517
35	10	5	7.5	25	N	300	480	True	106.0	19.05	0.03	790.405	797.72	1.28
36	1	2	7.5	17	N	330	540	False	80.0	76562.025	0.002	402.255	292.05	4.884
36	2	2	7.5	17	N	330	540	False	80.0	19415.545	0.0029	400.275	385.37	4.288
36	3	2	7.5	17	N	330	540	False	80.0	7471.655	0.0037	414.81	453.22	3.873
36	4	2	7.5	17	N	330	540	False	80.0	2899.69	0.0049	443.44	508.49	3.462
36	5	2	7.5	17	N	330	540	False	80.0	891.81	0.0073	484.625	555.97	2.95
36	6	2	7.5	17	N	330	540	False	80.0	438.56	0.0097	509.835	598.03	2.642
36	7	2	7.5	17	N	330	540	False	80.0	229.615	0.0128	536.355	636.06	2.361
36	8	2	7.5	17	N	330	540	False	80.0	129.12	0.0166	561.945	670.96	2.111
36	9	2	7.5	17	N	330	540	False	80.0	76.855	0.0213	581.75	703.33	1.886
36	10	2	7.5	17	N	330	540	False	80.0	48.295	0.0267	604.34	733.6	1.684
37	1	5	3.5	17	N	320	550	True	80.0	18582137.515	0.0018	234.13	385.4	7.269
37	2	5	3.5	17	N	320	550	True	80.0	1200456.765	0.0025	353.185	508.53	6.079
37	3	5	3.5	17	N	320	550	True	80.0	187437.52	0.003	462.24	598.08	5.273
37	4	5	3.5	17	N	320	550	True	80.0	34426.155	0.0035	559.295	671.01	4.537
37	5	5	3.5	17	N	320	550	True	80.0	2001.255	0.005	786.185	733.66	3.301
37	6	5	3.5	17	N	320	550	True	80.0	254.285	0.0085	840.94	789.16	2.405
37	7	5	3.5	17	N	320	550	True	80.0	77.17	0.0125	905.37	839.36	1.887
37	8	5	3.5	17	N	320	550	True	80.0	35.6	0.0168	944.68	885.41	1.551
37	9	5	3.5	17	N	320	550	True	80.0	17.92	0.0226	975.335	928.12	1.253
37	10	5	3.5	17	N	320	550	True	80.0	14.135	0.0301	1007.055	968.07	1.15
38	1	2	11.5	29	H	270	500	False	80.0	130302.215	0.0017	350.2	283.71	5.115
38	2	2	11.5	29	H	270	500	False	80.0	26069.47	0.0026	422.765	374.35	4.416
38	3	2	11.5	29	H	270	500	False	80.0	9257.155	0.0036	482.31	440.27	3.966
38	4	2	11.5	29	H	270	500	False	80.0	4267.725	0.0045	543.595	493.96	3.63
38	5	2	11.5	29	H	270	500	False	80.0	1550.06	0.0064	616.8	540.08	3.19
38	6	2	11.5	29	H	270	500	False	80.0	618.57	0.0093	650.565	580.94	2.791
38	7	2	11.5	29	H	270	500	False	80.0	300.93	0.0127	681.385	617.89	2.478
38	8	2	11.5	29	H	270	500	False	80.0	172.525	0.0164	710.08	651.79	2.237
38	9	2	11.5	29	H	270	500	False	80.0	104.9	0.021	735.935	683.23	2.021
38	10	2	11.5	29	H	270	500	False	80.0	67.72	0.0261	758.295	712.64	1.831
39	1	2	6.5	17	H	270	500	False	80.0	105302.02	0.0018	355.645	288.44	5.022
39	2	2	6.5	17	H	270	500	False	80.0	23279.41	0.0027	430.01	380.6	4.367
39	3	2	6.5	17	H	270	500	False	80.0	8190.325	0.0037	490.575	447.61	3.913
39	4	2	6.5	17	H	270	500	False	80.0	3821.22	0.0047	558.145	502.2	3.582
39	5	2	6.5	17	H	270	500	False	80.0	1442.76	0.0066	618.26	549.09	3.159
39	6	2	6.5	17	H	270	500	False	80.0	590.72	0.0095	653.015	590.63	2.771
39	7	2	6.5	17	H	270	500	False	80.0	288.995	0.013	684.24	628.19	2.461
39	8	2	6.5	17	H	270	500	False	80.0	164.415	0.0168	713.68	662.66	2.216
39	9	2	6.5	17	H	270	500	False	80.0	100.61	0.0214	740.195	694.63	2.003
39	10	2	6.5	17	H	270	500	False	80.0	64.52	0.0267	762.915	724.53	1.81
40	1	6	3.5	13	H	320	590	False	80.0	64814.995	0.002	405.585	379.54	4.812
40	2	6	3.5	13	H	320	590	False	80.0	13997.565	0.0031	477.81	500.81	4.146
40	3	6	3.5	13	H	320	590	False	80.0	4641.34	0.0043	532.695	588.99	3.667
40	4	6	3.5	13	H	320	590	False	80.0	2328.0	0.0053	580.48	660.82	3.367
40	5	6	3.5	13	H	320	590	False	80.0	951.03	0.0073	647.87	722.52	2.978
40	6	6	3.5	13	H	320	590	False	80.0	421.42	0.01	754.145	777.18	2.625
40	7	6	3.5	13	H	320	590	False	80.0	234.51	0.0129	866.11	826.61	2.37
40	8	6	3.5	13	H	320	590	False	80.0	139.73	0.0163	892.765	871.96	2.145
40	9	6	3.5	13	H	320	590	False	80.0	85.36	0.0207	922.235	914.02	1.931
40	10	6	3.5	13	H	320	590	False	80.0	53.76	0.0259	951.53	953.37	1.73
41	1	5	5.5	19	N	330	540	True	86.0	8491004.385	0.0019	254.18	356.86	6.929
41	2	5	5.5	19	N	330	540	True	86.0	622888.435	0.0026	384.565	470.87	5.794
41	3	5	5.5	19	N	330	540	True	86.0	105361.98	0.0031	488.12	553.78	5.023
41	4	5	5.5	19	N	330	540	True	86.0	24271.895	0.0036	577.73	621.32	4.385
41	5	5	5.5	19	N	330	540	True	86.0	2193.565	0.0049	775.885	679.33	3.341
41	6	5	5.5	19	N	330	540	True	86.0	204.86	0.0092	833.235	730.72	2.311
41	7	5	5.5	19	N	330	540	True	86.0	81.48	0.0126	877.87	777.2	1.911
41	8	5	5.5	19	N	330	540	True	86.0	38.635	0.0169	914.455	819.84	1.587
41	9	5	5.5	19	N	330	540	True	86.0	18.575	0.0232	948.24	859.39	1.269
41	10	5	5.5	19	N	330	540	True	86.0	14.54	0.0299	978.84	896.38	1.163
42	1	6	11.5	27	N	415	620	True	176.0	6352807.365	0.0021	278.805	289.45	6.803
42	2	6	11.5	27	N	415	620	True	176.0	509389.85	0.0027	362.13	381.92	5.707
42	3	6	11.5	27	N	415	620	True	176.0	149550.605	0.0032	436.03	449.17	5.175
42	4	6	11.5	27	N	415	620	True	176.0	49961.415	0.0034	514.995	503.95	4.699
42	5	6	11.5	27	N	415	620	True	176.0	11998.815	0.0042	685.015	551.0	4.079
42	6	6	11.5	27	N	415	620	True	176.0	449.435	0.0076	829.975	592.69	2.653
42	7	6	11.5	27	N	415	620	True	176.0	110.055	0.011	888.55	630.38	2.042
42	8	6	11.5	27	N	415	620	True	176.0	37.945	0.0156	933.91	664.97	1.579
42	9	6	11.5	27	N	415	620	True	176.0	15.18	0.0219	977.305	697.05	1.181
42	10	6	11.5	27	N	415	620	True	176.0	14.215	0.0304	1016.155	727.05	1.153
43	1	6	4.5	19	H	360	640	False	92.0	65470.735	0.0021	447.215	432.34	4.816
43	2	6	4.5	19	H	360	640	False	92.0	12333.26	0.0033	517.36	570.48	4.091
43	3	6	4.5	19	H	360	640	False	92.0	3810.655	0.0045	575.6	670.93	3.581
43	4	6	4.5	19	H	360	640	False	92.0	1881.295	0.0055	624.865	752.75	3.274
43	5	6	4.5	19	H	360	640	False	92.0	769.96	0.0075	685.95	823.03	2.886
43	6	6	4.5	19	H	360	640	False	92.0	348.9	0.0101	813.16	885.3	2.543
43	7	6	4.5	19	H	360	640	False	92.0	198.015	0.0128	933.595	941.6	2.297
43	8	6	4.5	19	H	360	640	False	92.0	120.79	0.016	1043.485	993.26	2.082
43	9	6	4.5	19	H	360	640	False	92.0	79.13	0.0195	1084.04	1041.18	1.898
43	10	6	4.5	19	H	360	640	False	92.0	52.46	0.0237	1115.0	1086.0	1.72
44	1	4	3.5	17	N	270	500	True	80.0	50809225.63	0.0013	209.635	332.8	7.706
44	2	4	3.5	17	N	270	500	True	80.0	2793584.54	0.0019	269.945	439.13	6.446
44	3	4	3.5	17	N	270	500	True	80.0	561242.655	0.0024	364.205	516.45	5.749
44	4	4	3.5	17	N	270	500	True	80.0	32952.715	0.0032	536.205	579.44	4.518
44	5	4	3.5	17	N	270	500	True	80.0	1998.185	0.0053	650.36	633.54	3.301
44	6	4	3.5	17	N	270	500	True	80.0	239.79	0.0098	730.18	681.46	2.38
44	7	4	3.5	17	N	270	500	True	80.0	96.435	0.0136	769.57	724.81	1.984
44	8	4	3.5	17	N	270	500	True	80.0	46.58	0.0183	802.185	764.57	1.668
44	9	4	3.5	17	N	270	500	True	80.0	25.42	0.024	826.545	801.46	1.405
44	10	4	3.5	17	N	270	500	True	80.0	15.275	0.0303	853.585	835.96	1.184
45	1	8	4.5	17	N	415	620	True	124.0	23751980.885	0.0023	256.925	378.2	7.376
45	2	8	4.5	17	N	415	620	True	124.0	1144973.78	0.003	403.93	499.04	6.059
45	3	8	4.5	17	N	415	620	True	124.0	133369.515	0.0035	512.0	586.91	5.125
45	4	8	4.5	17	N	415	620	True	124.0	30660.31	0.004	603.415	658.49	4.487
45	5	8	4.5	17	N	415	620	True	124.0	1555.105	0.0053	865.73	719.97	3.192
45	6	8	4.5	17	N	415	620	True	124.0	275.685	0.0071	1032.145	774.43	2.44
45	7	8	4.5	17	N	415	620	True	124.0	63.24	0.0107	1111.275	823.69	1.801
45	8	8	4.5	17	N	415	620	True	124.0	23.425	0.0152	1165.85	868.88	1.37
45	9	8	4.5	17	N	415	620	True	124.0	13.63	0.0209	1221.9	910.79	1.134
45	10	8	4.5	17	N	415	620	True	124.0	14.23	0.0295	1265.45	950.0	1.153
46	1	1	10.5	27	H	460	460	False	80.0	163636.455	0.0026	419.835	327.91	5.214
46	2	1	10.5	27	H	460	460	False	80.0	14193.45	0.0041	456.17	432.68	4.152
46	3	1	10.5	27	H	460	460	False	80.0	3961.205	0.0053	493.6	508.86	3.598
46	4	1	10.5	27	H	460	460	False	80.0	1473.755	0.0068	526.67	570.92	3.168
46	5	1	10.5	27	H	460	460	False	80.0	383.195	0.01	582.81	624.22	2.583
46	6	1	10.5	27	H	460	460	False	80.0	155.92	0.0135	627.695	671.45	2.193
46	7	1	10.5	27	H	460	460	False	80.0	85.07	0.017	662.63	714.15	1.93
46	8	1	10.5	27	H	460	460	False	80.0	51.2	0.021	688.53	753.34	1.709
46	9	1	10.5	27	H	460	460	False	80.0	33.545	0.0252	714.81	789.68	1.526
46	10	1	10.5	27	H	460	460	False	80.0	23.01	0.0296	742.85	823.67	1.362
47	1	8	6.5	23	N	320	590	False	156.0	38407.355	0.0025	435.515	336.45	4.584
47	2	8	6.5	23	N	320	590	False	156.0	8318.455	0.0036	451.395	443.95	3.92
47	3	8	6.5	23	N	320	590	False	156.0	3793.295	0.0045	446.72	522.12	3.579
47	4	8	6.5	23	N	320	590	False	156.0	2251.11	0.0053	462.9	585.8	3.352
47	5	8	6.5	23	N	320	590	False	156.0	1114.79	0.0068	483.155	640.49	3.047
47	6	8	6.5	23	N	320	590	False	156.0	335.2	0.0108	529.405	688.94	2.525
47	7	8	6.5	23	N	320	590	False	156.0	177.265	0.0142	555.08	732.76	2.249
47	8	8	6.5	23	N	320	590	False	156.0	103.36	0.0182	577.93	772.96	2.014
47	9	8	6.5	23	N	320	590	False	156.0	65.645	0.0226	602.55	810.25	1.817
47	10	8	6.5	23	N	320	590	False	156.0	42.71	0.0279	650.22	845.13	1.631
48	1	2	2.5	25	N	390	390	False	80.0	156853.575	0.0024	355.45	383.73	5.195
48	2	2	2.5	25	N	390	390	False	80.0	18205.705	0.0037	382.845	506.33	4.26
48	3	2	2.5	25	N	390	390	False	80.0	6110.04	0.0048	411.16	595.48	3.786
48	4	2	2.5	25	N	390	390	False	80.0	2554.92	0.006	435.235	668.1	3.407
48	5	2	2.5	25	N	390	390	False	80.0	1019.7	0.0078	468.595	730.48	3.008
48	6	2	2.5	25	N	390	390	False	80.0	247.015	0.0129	526.27	785.74	2.393
48	7	2	2.5	25	N	390	390	False	80.0	111.765	0.0178	564.355	835.72	2.048
48	8	2	2.5	25	N	390	390	False	80.0	74.215	0.0213	583.215	881.57	1.87
48	9	2	2.5	25	N	390	390	False	80.0	50.16	0.0254	604.94	924.1	1.7
48	10	2	2.5	25	N	390	390	False	80.0	34.53	0.03	629.6	963.87	1.538
49	1	7	11.5	29	H	415	620	False	206.0	708555.72	0.0017	406.76	359.03	5.85
49	2	7	11.5	29	H	415	620	False	206.0	33014.76	0.0032	494.755	473.75	4.519
49	3	7	11.5	29	H	415	620	False	206.0	7267.59	0.0045	569.165	557.17	3.861
49	4	7	11.5	29	H	415	620	False	206.0	2044.535	0.0063	659.16	625.11	3.311
49	5	7	11.5	29	H	415	620	False	206.0	808.42	0.0084	761.775	683.48	2.908
49	6	7	11.5	29	H	415	620	False	206.0	431.52	0.0105	871.805	735.18	2.635
49	7	7	11.5	29	H	415	620	False	206.0	252.755	0.0129	978.58	781.94	2.403
49	8	7	11.5	29	H	415	620	False	206.0	148.61	0.016	1021.685	824.84	2.172
49	9	7	11.5	29	H	415	620	False	206.0	86.85	0.0203	1061.68	864.63	1.939
49	10	7	11.5	29	H	415	620	False	206.0	51.115	0.0259	1100.05	901.85	1.709
50	1	3	4.5	15	H	290	570	False	80.0	75846.37	0.0019	397.87	346.4	4.88
50	2	3	4.5	15	H	290	570	False	80.0	15849.915	0.003	468.11	457.08	4.2
50	3	3	4.5	15	H	290	570	False	80.0	5781.08	0.0041	523.4	537.57	3.762
50	4	3	4.5	15	H	290	570	False	80.0	2590.185	0.0053	577.66	603.12	3.413
50	5	3	4.5	15	H	290	570	False	80.0	1070.68	0.0072	660.57	659.43	3.03
50	6	3	4.5	15	H	290	570	False	80.0	512.715	0.0097	779.56	709.32	2.71
50	7	3	4.5	15	H	290	570	False	80.0	276.985	0.0127	819.49	754.44	2.442
50	8	3	4.5	15	H	290	570	False	80.0	159.09	0.0164	847.805	795.83	2.202
50	9	3	4.5	15	H	290	570	False	80.0	96.63	0.0209	876.65	834.22	1.985
50	10	3	4.5	15	H	290	570	False	80.0	61.28	0.0261	906.19	870.13	1.787
51	1	3	6.5	25	N	325	325	False	80.0	460564.085	0.0018	290.95	294.38	5.663
51	2	3	6.5	25	N	325	325	False	80.0	48479.545	0.0029	307.945	388.44	4.686
51	3	3	6.5	25	N	325	325	False	80.0	16356.385	0.0037	325.24	456.83	4.214
51	4	3	6.5	25	N	325	325	False	80.0	3500.4	0.0055	361.755	512.55	3.544
51	5	3	6.5	25	N	325	325	False	80.0	801.175	0.0091	408.335	560.4	2.904
51	6	3	6.5	25	N	325	325	False	80.0	357.09	0.0125	438.8	602.79	2.553
51	7	3	6.5	25	N	325	325	False	80.0	194.145	0.0161	464.81	641.13	2.288
51	8	3	6.5	25	N	325	325	False	80.0	119.38	0.0201	482.995	676.31	2.077
51	9	3	6.5	25	N	325	325	False	80.0	77.53	0.0245	502.79	708.93	1.889
51	10	3	6.5	25	N	325	325	False	80.0	53.75	0.029	522.935	739.45	1.73
52	1	3	4.5	15	H	320	590	False	80.0	71606.9	0.002	409.555	371.78	4.855
52	2	3	4.5	15	H	320	590	False	80.0	13886.735	0.0031	484.695	490.57	4.143
52	3	3	4.5	15	H	320	590	False	80.0	4828.24	0.0042	544.31	576.95	3.684
52	4	3	4.5	15	H	320	590	False	80.0	2296.68	0.0053	598.62	647.31	3.361
52	5	3	4.5	15	H	320	590	False	80.0	919.05	0.0073	683.455	707.74	2.963
52	6	3	4.5	15	H	320	590	False	80.0	420.1	0.0101	803.16	761.29	2.623
52	7	3	4.5	15	H	320	590	False	80.0	233.025	0.0129	877.01	809.7	2.367
52	8	3	4.5	15	H	320	590	False	80.0	136.395	0.0165	907.195	854.13	2.135
52	9	3	4.5	15	H	320	590	False	80.0	82.52	0.021	938.105	895.33	1.917
52	10	3	4.5	15	H	320	590	False	80.0	51.755	0.0264	969.435	933.87	1.714
53	1	3	4.5	29	N	460	460	False	80.0	160794.91	0.0026	419.67	445.77	5.206
53	2	3	4.5	29	N	460	460	False	80.0	14387.255	0.0041	455.495	588.19	4.158
53	3	3	4.5	29	N	460	460	False	80.0	4353.74	0.0052	490.62	691.76	3.639
53	4	3	4.5	29	N	460	460	False	80.0	1782.905	0.0064	519.02	776.12	3.251
53	5	3	4.5	29	N	460	460	False	80.0	478.76	0.0093	572.395	848.58	2.68
53	6	3	4.5	29	N	460	460	False	80.0	155.835	0.0135	627.245	912.78	2.193
53	7	3	4.5	29	N	460	460	False	80.0	82.205	0.0172	664.035	970.84	1.915
53	8	3	4.5	29	N	460	460	False	80.0	49.695	0.0213	689.66	1024.1	1.696
53	9	3	4.5	29	N	460	460	False	80.0	33.4	0.0252	714.53	1073.51	1.524
53	10	3	4.5	29	N	460	460	False	80.0	23.365	0.0294	741.04	1119.71	1.369
54	1	5	6.5	21	N	325	325	False	96.0	620796.115	0.0017	295.11	274.39	5.793
54	2	5	6.5	21	N	325	325	False	96.0	65375.435	0.0027	304.995	362.06	4.815
54	3	5	6.5	21	N	325	325	False	96.0	21595.17	0.0034	319.435	425.81	4.334
54	4	5	6.5	21	N	325	325	False	96.0	3600.6	0.0055	361.23	477.74	3.556
54	5	5	6.5	21	N	325	325	False	96.0	746.775	0.0093	411.185	522.34	2.873
54	6	5	6.5	21	N	325	325	False	96.0	380.74	0.0121	436.8	561.86	2.581
54	7	5	6.5	21	N	325	325	False	96.0	214.365	0.0154	460.44	597.59	2.331
54	8	5	6.5	21	N	325	325	False	96.0	136.04	0.0189	478.145	630.38	2.134
54	9	5	6.5	21	N	325	325	False	96.0	87.93	0.0231	497.005	660.79	1.944
54	10	5	6.5	21	N	325	325	False	96.0	59.675	0.0276	517.26	689.23	1.776
55	1	4	7.5	25	N	290	570	True	84.0	3759525.025	0.0016	263.89	328.04	6.575
55	2	4	7.5	25	N	290	570	True	84.0	284949.065	0.0023	339.48	432.85	5.455
55	3	4	7.5	25	N	290	570	True	84.0	96686.735	0.0027	386.34	509.07	4.985
55	4	4	7.5	25	N	290	570	True	84.0	16927.745	0.0038	589.735	571.15	4.229
55	5	4	7.5	25	N	290	570	True	84.0	1028.75	0.0056	840.895	624.48	3.012
55	6	4	7.5	25	N	290	570	True	84.0	181.955	0.0088	917.26	671.72	2.26
55	7	4	7.5	25	N	290	570	True	84.0	63.29	0.0125	972.17	714.44	1.801
55	8	4	7.5	25	N	290	570	True	84.0	29.625	0.0167	1014.735	753.64	1.472
55	9	4	7.5	25	N	290	570	True	84.0	14.39	0.0226	1053.73	790.0	1.158
55	10	4	7.5	25	N	290	570	True	84.0	14.445	0.03	1089.195	824.0	1.16
56	1	8	5.5	21	N	320	550	True	140.0	7641025.99	0.0019	253.73	362.33	6.883
56	2	8	5.5	21	N	320	550	True	140.0	561050.145	0.0026	361.295	478.1	5.749
56	3	8	5.5	21	N	320	550	True	140.0	139430.165	0.0031	464.805	562.28	5.144
56	4	8	5.5	21	N	320	550	True	140.0	32169.965	0.0035	563.965	630.85	4.507
56	5	8	5.5	21	N	320	550	True	140.0	1759.43	0.0051	790.775	689.75	3.245
56	6	8	5.5	21	N	320	550	True	140.0	202.585	0.009	861.78	741.93	2.307
56	7	8	5.5	21	N	320	550	True	140.0	76.885	0.0124	911.225	789.12	1.886
56	8	8	5.5	21	N	320	550	True	140.0	35.185	0.0168	951.155	832.41	1.546
56	9	8	5.5	21	N	320	550	True	140.0	17.24	0.0228	985.3	872.57	1.237
56	10	8	5.5	21	N	320	550	True	140.0	13.91	0.03	1018.855	910.13	1.143
57	1	4	11.5	25	N	320	590	True	116.0	2152583.16	0.0017	284.045	270.24	6.333
57	2	4	11.5	25	N	320	590	True	116.0	190040.44	0.0023	364.11	356.59	5.279
57	3	4	11.5	25	N	320	590	True	116.0	63134.795	0.0026	394.03	419.38	4.8
57	4	4	11.5	25	N	320	590	True	116.0	24807.45	0.0031	486.29	470.52	4.395
57	5	4	11.5	25	N	320	590	True	116.0	2512.175	0.0059	655.865	514.45	3.4
57	6	4	11.5	25	N	320	590	True	116.0	392.09	0.0089	714.49	553.37	2.593
57	7	4	11.5	25	N	320	590	True	116.0	123.955	0.0124	753.58	588.57	2.093
57	8	4	11.5	25	N	320	590	True	116.0	51.845	0.0166	785.3	620.86	1.715
57	9	4	11.5	25	N	320	590	True	116.0	21.59	0.0233	816.84	650.81	1.334
57	10	4	11.5	25	N	320	590	True	116.0	13.705	0.0296	843.18	678.82	1.137
58	1	3	3.5	11	H	325	325	False	80.0	480293.07	0.0018	290.725	258.77	5.682
58	2	3	3.5	11	H	325	325	False	80.0	48317.655	0.0029	307.98	341.45	4.684
58	3	3	3.5	11	H	325	325	False	80.0	15940.715	0.0037	325.805	401.57	4.203
58	4	3	3.5	11	H	325	325	False	80.0	4301.885	0.0052	356.235	450.54	3.634
58	5	3	3.5	11	H	325	325	False	80.0	895.315	0.0087	404.485	492.61	2.952
58	6	3	3.5	11	H	325	325	False	80.0	370.25	0.0123	437.465	529.88	2.568
58	7	3	3.5	11	H	325	325	False	80.0	201.125	0.0158	463.105	563.58	2.303
58	8	3	3.5	11	H	325	325	False	80.0	123.62	0.0198	481.56	594.5	2.092
58	9	3	3.5	11	H	325	325	False	80.0	80.615	0.0241	500.835	623.18	1.906
58	10	3	3.5	11	H	325	325	False	80.0	54.52	0.0288	522.09	650.0	1.737
59	1	5	7.5	23	N	460	460	False	106.0	314074.41	0.0023	417.84	378.2	5.497
59	2	5	7.5	23	N	460	460	False	106.0	28547.35	0.0036	441.34	499.04	4.456
59	3	5	7.5	23	N	460	460	False	106.0	8017.11	0.0046	472.215	586.91	3.904
59	4	5	7.5	23	N	460	460	False	106.0	1917.615	0.0063	516.725	658.49	3.283
59	5	5	7.5	23	N	460	460	False	106.0	357.245	0.0102	586.135	719.97	2.553
59	6	5	7.5	23	N	460	460	False	106.0	180.2	0.0128	620.63	774.43	2.256
59	7	5	7.5	23	N	460	460	False	106.0	95.845	0.0162	655.015	823.69	1.982
59	8	5	7.5	23	N	460	460	False	106.0	59.845	0.0197	680.055	868.88	1.777
59	9	5	7.5	23	N	460	460	False	106.0	38.935	0.0236	704.965	910.79	1.59
59	10	5	7.5	23	N	460	460	False	106.0	26.1	0.028	732.945	950.0	1.417
60	1	7	6.5	29	N	270	500	True	136.0	14560106.86	0.0014	231.695	319.36	7.163
60	2	7	6.5	29	N	270	500	True	136.0	844060.39	0.002	298.555	421.4	5.926
60	3	7	6.5	29	N	270	500	True	136.0	221141.675	0.0024	370.77	495.6	5.345
60	4	7	6.5	29	N	270	500	True	136.0	57356.02	0.0031	502.385	556.04	4.759
60	5	7	6.5	29	N	270	500	True	136.0	1143.395	0.0061	674.085	607.95	3.058
60	6	7	6.5	29	N	270	500	True	136.0	287.145	0.0092	730.14	653.95	2.458
60	7	7	6.5	29	N	270	500	True	136.0	110.175	0.0129	771.22	695.54	2.042
60	8	7	6.5	29	N	270	500	True	136.0	53.55	0.0171	802.735	733.7	1.729
60	9	7	6.5	29	N	270	500	True	136.0	27.19	0.0231	830.435	769.09	1.434
60	10	7	6.5	29	N	270	500	True	136.0	15.745	0.0296	858.715	802.2	1.197
61	1	2	5.5	19	N	460	460	False	80.0	210731.8	0.0025	416.97	405.1	5.324
61	2	2	5.5	19	N	460	460	False	80.0	18727.96	0.0039	448.765	534.53	4.272
61	3	2	5.5	19	N	460	460	False	80.0	5469.455	0.005	484.625	628.65	3.738
61	4	2	5.5	19	N	460	460	False	80.0	1666.895	0.0066	521.535	705.31	3.222
61	5	2	5.5	19	N	460	460	False	80.0	395.495	0.0099	580.91	771.16	2.597
61	6	2	5.5	19	N	460	460	False	80.0	174.195	0.013	621.765	829.5	2.241
61	7	2	5.5	19	N	460	460	False	80.0	91.515	0.0165	657.415	882.26	1.961
61	8	2	5.5	19	N	460	460	False	80.0	56.17	0.0202	682.855	930.67	1.75
61	9	2	5.5	19	N	460	460	False	80.0	36.76	0.0242	708.11	975.56	1.565
61	10	2	5.5	19	N	460	460	False	80.0	25.335	0.0284	734.65	1017.56	1.404
62	1	3	8.5	27	N	360	640	True	80.0	1120366.85	0.0023	316.525	389.84	6.049
62	2	3	8.5	27	N	360	640	True	80.0	99104.6	0.0031	411.61	514.39	4.996
62	3	3	8.5	27	N	360	640	True	80.0	31935.595	0.0036	511.89	604.97	4.504
62	4	3	8.5	27	N	360	640	True	80.0	15464.015	0.0043	644.05	678.75	4.189
62	5	3	8.5	27	N	360	640	True	80.0	1040.815	0.0056	932.125	742.12	3.017
62	6	3	8.5	27	N	360	640	True	80.0	113.685	0.0086	1136.285	798.26	2.056
62	7	3	8.5	27	N	360	640	True	80.0	35.535	0.0121	1213.935	849.03	1.551
62	8	3	8.5	27	N	360	640	True	80.0	14.545	0.0168	1264.365	895.61	1.163
62	9	3	8.5	27	N	360	640	True	80.0	13.72	0.0225	1313.57	938.82	1.137
62	10	3	8.5	27	N	360	640	True	80.0	14.8	0.0302	1353.2	979.23	1.17
63	1	8	3.5	23	N	460	460	False	108.0	164082.615	0.0026	419.46	437.5	5.215
63	2	8	3.5	23	N	460	460	False	108.0	14724.585	0.0041	454.88	577.28	4.168
63	3	8	3.5	23	N	460	460	False	108.0	4443.555	0.0052	490.06	678.93	3.648
63	4	8	3.5	23	N	460	460	False	108.0	1894.795	0.0063	516.79	761.73	3.278
63	5	8	3.5	23	N	460	460	False	108.0	508.69	0.0091	569.84	832.84	2.706
63	6	8	3.5	23	N	460	460	False	108.0	160.23	0.0134	625.84	895.85	2.205
63	7	8	3.5	23	N	460	460	False	108.0	77.08	0.0177	666.985	952.83	1.887
63	8	8	3.5	23	N	460	460	False	108.0	49.285	0.0214	690.125	1005.1	1.693
63	9	8	3.5	23	N	460	460	False	108.0	33.005	0.0254	715.405	1053.59	1.519
63	10	8	3.5	23	N	460	460	False	108.0	23.215	0.0295	741.62	1098.94	1.366
64	1	4	8.5	27	H	290	570	False	92.0	83887.47	0.0019	401.13	342.83	4.924
64	2	4	8.5	27	H	290	570	False	92.0	16925.995	0.003	471.965	452.37	4.229
64	3	4	8.5	27	H	290	570	False	92.0	5989.905	0.004	526.14	532.02	3.777
64	4	4	8.5	27	H	290	570	False	92.0	2439.905	0.0054	579.695	596.9	3.387
64	5	4	8.5	27	H	290	570	False	92.0	1014.555	0.0074	670.135	652.63	3.006
64	6	4	8.5	27	H	290	570	False	92.0	518.205	0.0097	799.31	702.01	2.715
64	7	4	8.5	27	H	290	570	False	92.0	281.465	0.0126	821.755	746.65	2.449
64	8	4	8.5	27	H	290	570	False	92.0	162.115	0.0162	847.025	787.62	2.21
64	9	4	8.5	27	H	290	570	False	92.0	98.045	0.0208	875.755	825.61	1.991
64	10	4	8.5	27	H	290	570	False	92.0	62.445	0.0259	905.2	861.15	1.795
65	1	8	5.5	19	H	320	550	False	140.0	82916.41	0.0019	384.935	369.0	4.919
65	2	8	5.5	19	H	320	550	False	140.0	13491.055	0.0032	451.27	486.9	4.13
65	3	8	5.5	19	H	320	550	False	140.0	4716.17	0.0043	506.18	572.64	3.674
65	4	8	5.5	19	H	320	550	False	140.0	2225.865	0.0054	553.845	642.47	3.347
65	5	8	5.5	19	H	320	550	False	140.0	939.3	0.0073	624.37	702.45	2.973
65	6	8	5.5	19	H	320	550	False	140.0	447.15	0.0098	731.81	755.6	2.65
65	7	8	5.5	19	H	320	550	False	140.0	229.495	0.013	755.855	803.65	2.361
65	8	8	5.5	19	H	320	550	False	140.0	125.85	0.0171	781.62	847.75	2.1
65	9	8	5.5	19	H	320	550	False	140.0	75.305	0.022	808.81	888.64	1.877
65	10	8	5.5	19	H	320	550	False	140.0	47.355	0.0276	836.595	926.89	1.675
66	1	8	7.5	27	H	320	550	False	172.0	81548.82	0.0019	386.755	366.3	4.911
66	2	8	7.5	27	H	320	550	False	172.0	16023.265	0.003	445.165	483.34	4.205
66	3	8	7.5	27	H	320	550	False	172.0	5667.235	0.004	498.06	568.45	3.753
66	4	8	7.5	27	H	320	550	False	172.0	2719.505	0.005	544.345	637.77	3.434
66	5	8	7.5	27	H	320	550	False	172.0	1095.91	0.0069	618.14	697.32	3.04
66	6	8	7.5	27	H	320	550	False	172.0	487.4	0.0095	740.55	750.07	2.688
66	7	8	7.5	27	H	320	550	False	172.0	240.125	0.0128	767.97	797.78	2.38
66	8	8	7.5	27	H	320	550	False	172.0	130.09	0.0169	793.71	841.55	2.114
66	9	8	7.5	27	H	320	550	False	172.0	78.335	0.0216	821.78	882.14	1.894
66	10	8	7.5	27	H	320	550	False	172.0	49.465	0.027	851.41	920.12	1.694
67	1	3	3.5	27	H	325	325	False	80.0	327261.505	0.0019	292.915	312.75	5.515
67	2	3	3.5	27	H	325	325	False	80.0	41502.665	0.003	309.605	412.68	4.618
67	3	3	3.5	27	H	325	325	False	80.0	13345.5	0.0038	329.845	485.34	4.125
67	4	3	3.5	27	H	325	325	False	80.0	4995.06	0.005	352.51	544.53	3.699
67	5	3	3.5	27	H	325	325	False	80.0	1046.6	0.0082	399.375	595.37	3.02
67	6	3	3.5	27	H	325	325	False	80.0	343.095	0.0127	440.31	640.41	2.535
67	7	3	3.5	27	H	325	325	False	80.0	163.755	0.0174	470.84	681.14	2.214
67	8	3	3.5	27	H	325	325	False	80.0	109.005	0.0209	486.835	718.51	2.037
67	9	3	3.5	27	H	325	325	False	80.0	73.7	0.0251	505.375	753.17	1.867
67	10	3	3.5	27	H	325	325	False	80.0	50.81	0.0298	526.325	785.59	1.706
68	1	5	8.5	19	H	330	540	False	116.0	86498.16	0.002	396.125	307.37	4.937
68	2	5	8.5	19	H	330	540	False	116.0	14703.88	0.0031	480.4	405.58	4.167
68	3	5	8.5	19	H	330	540	False	116.0	4748.615	0.0042	552.2	477.0	3.677
68	4	5	8.5	19	H	330	540	False	116.0	2165.065	0.0054	618.405	535.17	3.335
68	5	5	8.5	19	H	330	540	False	116.0	982.49	0.0071	710.22	585.13	2.992
68	6	5	8.5	19	H	330	540	False	116.0	445.26	0.0097	745.12	629.4	2.649
68	7	5	8.5	19	H	330	540	False	116.0	228.325	0.0128	782.81	669.43	2.359
68	8	5	8.5	19	H	330	540	False	116.0	127.055	0.0167	819.21	706.16	2.104
68	9	5	8.5	19	H	330	540	False	116.0	76.55	0.0213	846.845	740.23	1.884
68	10	5	8.5	19	H	330	540	False	116.0	47.61	0.0268	875.13	772.09	1.678
69	1	8	10.5	27	N	460	460	False	220.0	468735.52	0.0021	425.03	349.58	5.671
69	2	8	10.5	27	N	460	460	False	220.0	49833.975	0.0032	433.385	461.27	4.698
69	3	8	10.5	27	N	460	460	False	220.0	12981.42	0.0042	458.25	542.49	4.113
69	4	8	10.5	27	N	460	460	False	220.0	1831.39	0.0064	518.05	608.65	3.263
69	5	8	10.5	27	N	460	460	False	220.0	422.53	0.0097	577.925	665.47	2.626
69	6	8	10.5	27	N	460	460	False	220.0	207.24	0.0122	613.775	715.82	2.316
69	7	8	10.5	27	N	460	460	False	220.0	111.925	0.0153	645.195	761.34	2.049
69	8	8	10.5	27	N	460	460	False	220.0	67.61	0.0187	673.305	803.11	1.83
69	9	8	10.5	27	N	460	460	False	220.0	43.505	0.0225	697.55	841.86	1.639
69	10	8	10.5	27	N	460	460	False	220.0	29.35	0.0267	723.665	878.09	1.468
70	1	8	4.5	25	H	325	325	False	124.0	420938.85	0.0018	291.455	302.15	5.624
70	2	8	4.5	25	H	325	325	False	124.0	43653.62	0.0029	309.05	398.69	4.64
70	3	8	4.5	25	H	325	325	False	124.0	14953.36	0.0037	327.23	468.89	4.175
70	4	8	4.5	25	H	325	325	False	124.0	4858.96	0.005	353.185	526.08	3.687
70	5	8	4.5	25	H	325	325	False	124.0	923.62	0.0086	403.44	575.19	2.965
70	6	8	4.5	25	H	325	325	False	124.0	330.995	0.0128	441.66	618.71	2.52
70	7	8	4.5	25	H	325	325	False	124.0	173.35	0.0169	468.84	658.06	2.239
70	8	8	4.5	25	H	325	325	False	124.0	109.455	0.0209	486.69	694.16	2.039
70	9	8	4.5	25	H	325	325	False	124.0	73.465	0.0251	505.54	727.65	1.866
70	10	8	4.5	25	H	325	325	False	124.0	51.55	0.0296	525.455	758.97	1.712
71	1	7	10.5	27	N	290	570	True	192.0	2713273.005	0.0016	270.595	280.61	6.433
71	2	7	10.5	27	N	290	570	True	192.0	223303.83	0.0021	346.765	370.26	5.349
71	3	7	10.5	27	N	290	570	True	192.0	76585.75	0.0024	366.72	435.46	4.884
71	4	7	10.5	27	N	290	570	True	192.0	26232.025	0.0031	509.18	488.56	4.419
71	5	7	10.5	27	N	290	570	True	192.0	1567.42	0.0061	689.73	534.17	3.195
71	6	7	10.5	27	N	290	570	True	192.0	330.005	0.0089	746.595	574.59	2.519
71	7	7	10.5	27	N	290	570	True	192.0	107.575	0.0124	791.17	611.13	2.032
71	8	7	10.5	27	N	290	570	True	192.0	46.56	0.0167	826.335	644.66	1.668
71	9	7	10.5	27	N	290	570	True	192.0	21.35	0.0229	858.16	675.76	1.329
71	10	7	10.5	27	N	290	570	True	192.0	13.67	0.0302	891.19	704.85	1.136
72	1	2	2.5	27	N	330	540	False	80.0	9546.09	0.0037	644.67	415.9	3.98
72	2	2	2.5	27	N	330	540	False	80.0	2328.695	0.0051	674.14	548.78	3.367
72	3	2	2.5	27	N	330	540	False	80.0	984.5	0.0063	697.085	645.41	2.993
72	4	2	2.5	27	N	330	540	False	80.0	527.495	0.0075	718.045	724.12	2.722
72	5	2	2.5	27	N	330	540	False	80.0	284.965	0.0091	737.405	791.73	2.455
72	6	2	2.5	27	N	330	540	False	80.0	171.91	0.0108	756.25	851.62	2.235
72	7	2	2.5	27	N	330	540	False	80.0	64.76	0.0156	794.395	905.79	1.811
72	8	2	2.5	27	N	330	540	False	80.0	29.265	0.022	824.41	955.48	1.466
72	9	2	2.5	27	N	330	540	False	80.0	15.245	0.0295	856.265	1001.58	1.183
72	10	2	2.5	27	N	330	540	False	80.0	13.935	0.0368	878.03	1044.69	1.144
73	1	8	4.5	21	N	330	540	True	124.0	12253517.345	0.0019	245.31	387.35	7.088
73	2	8	4.5	21	N	330	540	True	124.0	797284.61	0.0027	390.87	511.12	5.902
73	3	8	4.5	21	N	330	540	True	124.0	85663.9	0.0032	499.555	601.11	4.933
73	4	8	4.5	21	N	330	540	True	124.0	19770.43	0.0036	592.015	674.42	4.296
73	5	8	4.5	21	N	330	540	True	124.0	2657.155	0.0047	758.345	737.39	3.424
73	6	8	4.5	21	N	330	540	True	124.0	233.33	0.0089	827.31	793.17	2.368
73	7	8	4.5	21	N	330	540	True	124.0	81.15	0.0126	879.815	843.62	1.909
73	8	8	4.5	21	N	330	540	True	124.0	38.085	0.0169	916.94	889.9	1.581
73	9	8	4.5	21	N	330	540	True	124.0	20.33	0.0222	945.775	932.83	1.308
73	10	8	4.5	21	N	330	540	True	124.0	13.795	0.0295	978.56	972.99	1.14
74	1	2	9.5	21	N	415	620	True	80.0	7389435.79	0.0022	274.225	297.08	6.869
74	2	2	9.5	21	N	415	620	True	80.0	575836.925	0.0029	374.97	392.0	5.76
74	3	2	9.5	21	N	415	620	True	80.0	142467.2	0.0033	464.755	461.03	5.154
74	4	2	9.5	21	N	415	620	True	80.0	29367.575	0.004	598.475	517.25	4.468
74	5	2	9.5	21	N	415	620	True	80.0	2129.285	0.0055	839.835	565.54	3.328
74	6	2	9.5	21	N	415	620	True	80.0	276.715	0.0076	1004.125	608.33	2.442
74	7	2	9.5	21	N	415	620	True	80.0	78.41	0.0108	1075.285	647.02	1.894
74	8	2	9.5	21	N	415	620	True	80.0	27.5	0.0151	1131.39	682.52	1.439
74	9	2	9.5	21	N	415	620	True	80.0	15.015	0.021	1187.63	715.44	1.177
74	10	2	9.5	21	N	415	620	True	80.0	21.88	0.0294	1234.485	746.24	1.34
75	1	4	3.5	23	N	360	640	True	80.0	7447829.915	0.0021	262.14	457.82	6.872
75	2	4	3.5	23	N	360	640	True	80.0	568948.16	0.003	377.285	604.1	5.755
75	3	4	3.5	23	N	360	640	True	80.0	134477.93	0.0036	502.95	710.47	5.129
75	4	4	3.5	23	N	360	640	True	80.0	32698.455	0.0041	609.505	797.12	4.515
75	5	4	3.5	23	N	360	640	True	80.0	1253.02	0.0055	901.34	871.54	3.098
75	6	4	3.5	23	N	360	640	True	80.0	151.555	0.0079	1137.295	937.47	2.181
75	7	4	3.5	23	N	360	640	True	80.0	36.23	0.012	1216.62	997.1	1.559
75	8	4	3.5	23	N	360	640	True	80.0	13.73	0.0171	1272.395	1051.8	1.138
75	9	4	3.5	23	N	360	640	True	80.0	15.14	0.0227	1320.945	1102.54	1.18
75	10	4	3.5	23	N	360	640	True	80.0	14.11	0.0303	1359.71	1150.0	1.15
76	1	8	2.5	23	N	270	500	True	92.0	152196696.43	0.0011	191.76	347.02	8.182
76	2	8	2.5	23	N	270	500	True	92.0	6332086.065	0.0017	246.975	457.89	6.802
76	3	8	2.5	23	N	270	500	True	92.0	1017698.46	0.0022	321.47	538.51	6.008
76	4	8	2.5	23	N	270	500	True	92.0	276128.035	0.0026	407.045	604.19	5.441
76	5	8	2.5	23	N	270	500	True	92.0	6556.045	0.004	658.33	660.6	3.817
76	6	8	2.5	23	N	270	500	True	92.0	429.365	0.0082	700.445	710.57	2.633
76	7	8	2.5	23	N	270	500	True	92.0	111.25	0.0129	758.565	755.77	2.046
76	8	8	2.5	23	N	270	500	True	92.0	52.63	0.0175	791.44	797.23	1.721
76	9	8	2.5	23	N	270	500	True	92.0	26.415	0.0237	818.875	835.69	1.422
76	10	8	2.5	23	N	270	500	True	92.0	15.8	0.03	845.74	871.66	1.199
77	1	3	3.5	25	N	390	390	False	80.0	189965.53	0.0023	353.84	379.97	5.279
77	2	3	3.5	25	N	390	390	False	80.0	21576.085	0.0036	379.05	501.37	4.334
77	3	3	3.5	25	N	390	390	False	80.0	7062.84	0.0046	407.85	589.65	3.849
77	4	3	3.5	25	N	390	390	False	80.0	2936.32	0.0058	430.85	661.56	3.468
77	5	3	3.5	25	N	390	390	False	80.0	816.61	0.0084	476.065	723.33	2.912
77	6	3	3.5	25	N	390	390	False	80.0	239.845	0.0131	527.55	778.05	2.38
77	7	3	3.5	25	N	390	390	False	80.0	120.74	0.0172	561.185	827.54	2.082
77	8	3	3.5	25	N	390	390	False	80.0	77.85	0.0209	580.81	872.94	1.891
77	9	3	3.5	25	N	390	390	False	80.0	52.21	0.0249	602.53	915.05	1.718
77	10	3	3.5	25	N	390	390	False	80.0	36.395	0.0293	625.86	954.44	1.561
78	1	7	4.5	17	H	320	550	False	108.0	70517.735	0.002	393.98	370.46	4.848
78	2	7	4.5	17	H	320	550	False	108.0	15797.29	0.003	442.61	488.83	4.199
78	3	7	4.5	17	H	320	550	False	108.0	5292.05	0.0041	495.3	574.9	3.724
78	4	7	4.5	17	H	320	550	False	108.0	2676.54	0.0051	539.93	645.01	3.428
78	5	7	4.5	17	H	320	550	False	108.0	1097.305	0.0069	600.655	705.23	3.04
78	6	7	4.5	17	H	320	550	False	108.0	473.445	0.0096	720.16	758.58	2.675
78	7	7	4.5	17	H	320	550	False	108.0	236.27	0.0129	753.29	806.83	2.373
78	8	7	4.5	17	H	320	550	False	108.0	127.72	0.017	778.36	851.09	2.106
78	9	7	4.5	17	H	320	550	False	108.0	77.385	0.0217	804.185	892.15	1.889
78	10	7	4.5	17	H	320	550	False	108.0	48.66	0.0272	832.69	930.55	1.687
79	1	4	6.5	17	N	300	480	True	80.0	17354172.425	0.0016	231.46	286.39	7.239
79	2	4	6.5	17	N	300	480	True	80.0	1108849.89	0.0022	337.17	377.89	6.045
79	3	4	6.5	17	N	300	480	True	80.0	219999.93	0.0026	424.095	444.43	5.342
79	4	4	6.5	17	N	300	480	True	80.0	40500.15	0.003	514.31	498.63	4.607
79	5	4	6.5	17	N	300	480	True	80.0	1327.185	0.0062	610.62	545.18	3.123
79	6	4	6.5	17	N	300	480	True	80.0	330.455	0.0094	660.71	586.43	2.519
79	7	4	6.5	17	N	300	480	True	80.0	135.165	0.013	695.965	623.72	2.131
79	8	4	6.5	17	N	300	480	True	80.0	66.08	0.0173	726.025	657.94	1.82
79	9	4	6.5	17	N	300	480	True	80.0	34.13	0.0233	750.315	689.68	1.533
79	10	4	6.5	17	N	300	480	True	80.0	19.45	0.0301	778.3	719.37	1.289
80	1	7	2.5	21	N	390	390	False	80.0	186642.72	0.0023	353.96	378.2	5.271
80	2	7	2.5	21	N	390	390	False	80.0	20586.83	0.0036	380.085	499.04	4.314
80	3	7	2.5	21	N	390	390	False	80.0	6830.82	0.0046	408.6	586.91	3.834
80	4	7	2.5	21	N	390	390	False	80.0	2960.65	0.0057	430.6	658.49	3.471
80	5	7	2.5	21	N	390	390	False	80.0	842.56	0.0083	474.975	719.97	2.926
80	6	7	2.5	21	N	390	390	False	80.0	230.665	0.0133	529.28	774.43	2.363
80	7	7	2.5	21	N	390	390	False	80.0	113.495	0.0177	563.715	823.69	2.055
80	8	7	2.5	21	N	390	390	False	80.0	74.275	0.0213	583.17	868.88	1.871
80	9	7	2.5	21	N	390	390	False	80.0	49.67	0.0255	605.535	910.79	1.696
80	10	7	2.5	21	N	390	390	False	80.0	34.705	0.0299	629.19	950.0	1.54
81	1	8	3.5	19	N	300	480	True	108.0	50095386.82	0.0016	220.255	358.15	7.7
81	2	8	3.5	19	N	300	480	True	108.0	1037626.86	0.0023	358.605	472.58	6.016
81	3	8	3.5	19	N	300	480	True	108.0	107069.1	0.0028	459.515	555.79	5.03
81	4	8	3.5	19	N	300	480	True	108.0	25330.31	0.0032	544.335	623.57	4.404
81	5	8	3.5	19	N	300	480	True	108.0	5282.42	0.0044	576.825	681.79	3.723
81	6	8	3.5	19	N	300	480	True	108.0	338.4	0.0093	663.965	733.37	2.529
81	7	8	3.5	19	N	300	480	True	108.0	123.91	0.0133	704.155	780.02	2.093
81	8	8	3.5	19	N	300	480	True	108.0	61.2	0.0178	734.17	822.81	1.787
81	9	8	3.5	19	N	300	480	True	108.0	34.58	0.0229	755.405	862.5	1.539
81	10	8	3.5	19	N	300	480	True	108.0	19.85	0.0296	782.205	899.63	1.298
82	1	5	2.5	29	H	415	620	False	80.0	402035.82	0.002	407.98	447.92	5.604
82	2	5	2.5	29	H	415	620	False	80.0	26809.415	0.0034	429.86	591.04	4.428
82	3	5	2.5	29	H	415	620	False	80.0	6662.255	0.0046	478.595	695.11	3.824
82	4	5	2.5	29	H	415	620	False	80.0	2717.325	0.0058	519.35	779.88	3.434
82	5	5	2.5	29	H	415	620	False	80.0	1157.595	0.0075	560.2	852.69	3.064
82	6	5	2.5	29	H	415	620	False	80.0	442.6	0.0104	628.955	917.2	2.646
82	7	5	2.5	29	H	415	620	False	80.0	214.735	0.0138	717.67	975.54	2.332
82	8	5	2.5	29	H	415	620	False	80.0	133.335	0.0168	810.39	1029.06	2.125
82	9	5	2.5	29	H	415	620	False	80.0	84.855	0.0206	914.705	1078.7	1.929
82	10	5	2.5	29	H	415	620	False	80.0	59.42	0.0242	982.665	1125.13	1.774
83	1	2	3.5	19	H	360	640	False	80.0	70748.48	0.0021	443.345	434.26	4.85
83	2	2	3.5	19	H	360	640	False	80.0	13265.77	0.0032	484.685	573.01	4.123
83	3	2	3.5	19	H	360	640	False	80.0	4159.245	0.0044	535.155	673.91	3.619
83	4	2	3.5	19	H	360	640	False	80.0	2081.615	0.0054	576.94	756.09	3.318
83	5	2	3.5	19	H	360	640	False	80.0	1022.485	0.0068	622.28	826.68	3.01
83	6	2	3.5	19	H	360	640	False	80.0	449.53	0.0092	676.6	889.23	2.653
83	7	2	3.5	19	H	360	640	False	80.0	224.64	0.0122	746.665	945.78	2.351
83	8	2	3.5	19	H	360	640	False	80.0	135.39	0.0152	823.51	997.67	2.132
83	9	2	3.5	19	H	360	640	False	80.0	93.645	0.018	902.3	1045.8	1.971
83	10	2	3.5	19	H	360	640	False	80.0	61.96	0.0219	995.665	1090.82	1.792
84	1	3	5.5	15	N	320	590	False	80.0	74028.62	0.0021	387.63	296.71	4.869
84	2	3	5.5	15	N	320	590	False	80.0	16236.685	0.003	397.255	391.51	4.21
84	3	3	5.5	15	N	320	590	False	80.0	6694.28	0.0039	407.24	460.45	3.826
84	4	3	5.5	15	N	320	590	False	80.0	3678.895	0.0046	425.895	516.61	3.566
84	5	3	5.5	15	N	320	590	False	80.0	1178.025	0.0067	462.635	564.84	3.071
84	6	3	5.5	15	N	320	590	False	80.0	369.57	0.0106	506.665	607.57	2.568
84	7	3	5.5	15	N	320	590	False	80.0	197.71	0.0139	531.72	646.21	2.296
84	8	3	5.5	15	N	320	590	False	80.0	114.27	0.0179	554.955	681.67	2.058
84	9	3	5.5	15	N	320	590	False	80.0	71.86	0.0224	573.77	714.55	1.856
84	10	3	5.5	15	N	320	590	False	80.0	45.675	0.0279	596.74	745.31	1.66
85	1	2	6.5	19	N	360	640	False	80.0	49899.13	0.0023	443.31	360.19	4.698
85	2	2	6.5	19	N	360	640	False	80.0	9458.255	0.0035	465.98	475.27	3.976
85	3	2	6.5	19	N	360	640	False	80.0	3871.525	0.0044	479.87	558.96	3.588
85	4	2	6.5	19	N	360	640	False	80.0	2072.655	0.0053	498.985	627.13	3.317
85	5	2	6.5	19	N	360	640	False	80.0	826.915	0.0072	532.41	685.68	2.917
85	6	2	6.5	19	N	360	640	False	80.0	365.61	0.0099	563.18	737.55	2.563
85	7	2	6.5	19	N	360	640	False	80.0	183.805	0.0132	592.125	784.46	2.264
85	8	2	6.5	19	N	360	640	False	80.0	101.525	0.0171	618.845	827.5	2.007
85	9	2	6.5	19	N	360	640	False	80.0	62.66	0.0216	638.14	867.42	1.797
85	10	2	6.5	19	N	360	640	False	80.0	40.955	0.0265	677.285	904.76	1.612
86	1	7	3.5	29	N	460	460	False	94.0	147453.005	0.0027	420.495	445.36	5.169
86	2	7	3.5	29	N	460	460	False	94.0	14142.335	0.0041	455.945	587.66	4.151
86	3	7	3.5	29	N	460	460	False	94.0	4287.09	0.0052	491.04	691.14	3.632
86	4	7	3.5	29	N	460	460	False	94.0	1829.63	0.0064	518.065	775.43	3.262
86	5	7	3.5	29	N	460	460	False	94.0	574.29	0.0088	564.955	847.82	2.759
86	6	7	3.5	29	N	460	460	False	94.0	156.225	0.0135	627.1	911.96	2.194
86	7	7	3.5	29	N	460	460	False	94.0	74.615	0.0179	668.515	969.96	1.873
86	8	7	3.5	29	N	460	460	False	94.0	48.48	0.0215	691.08	1023.18	1.686
86	9	7	3.5	29	N	460	460	False	94.0	32.235	0.0256	717.045	1072.54	1.508
86	10	7	3.5	29	N	460	460	False	94.0	22.62	0.0298	743.72	1118.71	1.354
87	1	3	3.5	11	N	330	540	False	80.0	56094.525	0.0022	407.67	323.17	4.749
87	2	3	3.5	11	N	330	540	False	80.0	11217.69	0.0034	414.595	426.43	4.05
87	3	3	3.5	11	N	330	540	False	80.0	4900.095	0.0042	433.745	501.51	3.69
87	4	3	3.5	11	N	330	540	False	80.0	2740.54	0.005	451.86	562.67	3.438
87	5	3	3.5	11	N	330	540	False	80.0	1283.96	0.0064	476.63	615.21	3.109
87	6	3	3.5	11	N	330	540	False	80.0	344.035	0.0106	527.4	661.75	2.537
87	7	3	3.5	11	N	330	540	False	80.0	175.8	0.0142	554.765	703.84	2.245
87	8	3	3.5	11	N	330	540	False	80.0	102.42	0.0183	577.665	742.45	2.01
87	9	3	3.5	11	N	330	540	False	80.0	65.145	0.0227	596.57	778.27	1.814
87	10	3	3.5	11	N	330	540	False	80.0	41.705	0.0282	619.75	811.77	1.62
88	1	6	5.5	27	N	390	390	False	104.0	247867.95	0.0022	351.695	362.17	5.394
88	2	6	5.5	27	N	390	390	False	104.0	26707.415	0.0035	374.97	477.89	4.427
88	3	6	5.5	27	N	390	390	False	104.0	8611.785	0.0044	402.09	562.03	3.935
88	4	6	5.5	27	N	390	390	False	104.0	3164.65	0.0056	428.585	630.58	3.5
88	5	6	5.5	27	N	390	390	False	104.0	637.455	0.0091	485.205	689.45	2.804
88	6	6	5.5	27	N	390	390	False	104.0	249.61	0.0128	525.815	741.61	2.397
88	7	6	5.5	27	N	390	390	False	104.0	128.585	0.0167	558.7	788.78	2.109
88	8	6	5.5	27	N	390	390	False	104.0	79.455	0.0207	579.815	832.05	1.9
88	9	6	5.5	27	N	390	390	False	104.0	53.025	0.0248	601.61	872.19	1.724
88	10	6	5.5	27	N	390	390	False	104.0	37.105	0.0291	624.475	909.73	1.569
89	1	8	10.5	29	H	290	570	False	220.0	88398.985	0.0019	407.545	332.8	4.946
89	2	8	10.5	29	H	290	570	False	220.0	17992.125	0.0029	481.425	439.13	4.255
89	3	8	10.5	29	H	290	570	False	220.0	6014.825	0.004	539.215	516.45	3.779
89	4	8	10.5	29	H	290	570	False	220.0	2289.575	0.0055	607.485	579.43	3.36
89	5	8	10.5	29	H	290	570	False	220.0	991.755	0.0074	708.1	633.53	2.996
89	6	8	10.5	29	H	290	570	False	220.0	511.24	0.0098	807.255	681.46	2.709
89	7	8	10.5	29	H	290	570	False	220.0	271.695	0.0128	839.22	724.8	2.434
89	8	8	10.5	29	H	290	570	False	220.0	154.125	0.0166	871.77	764.57	2.188
89	9	8	10.5	29	H	290	570	False	220.0	92.305	0.0214	903.175	801.45	1.965
89	10	8	10.5	29	H	290	570	False	220.0	58.485	0.0268	933.595	835.95	1.767
90	1	5	2.5	17	N	320	590	False	80.0	9755.14	0.0039	574.73	382.34	3.989
90	2	5	2.5	17	N	320	590	False	80.0	2418.49	0.0054	624.26	504.5	3.384
90	3	5	2.5	17	N	320	590	False	80.0	1174.29	0.0065	615.465	593.33	3.07
90	4	5	2.5	17	N	320	590	False	80.0	717.08	0.0075	638.815	665.69	2.856
90	5	5	2.5	17	N	320	590	False	80.0	465.085	0.0087	653.765	727.84	2.668
90	6	5	2.5	17	N	320	590	False	80.0	229.565	0.0111	661.025	782.91	2.361
90	7	5	2.5	17	N	320	590	False	80.0	84.33	0.0163	697.4	832.7	1.926
90	8	5	2.5	17	N	320	590	False	80.0	43.995	0.0216	725.94	878.39	1.643
90	9	5	2.5	17	N	320	590	False	80.0	26.235	0.0273	750.495	920.76	1.419
90	10	5	2.5	17	N	320	590	False	80.0	17.255	0.0332	770.51	960.4	1.237
91	1	6	2.5	11	H	320	590	False	80.0	92590.185	0.0019	400.06	389.92	4.967
91	2	6	2.5	11	H	320	590	False	80.0	12183.775	0.0033	469.555	514.5	4.086
91	3	6	2.5	11	H	320	590	False	80.0	4424.15	0.0043	521.985	605.09	3.646
91	4	6	2.5	11	H	320	590	False	80.0	2278.0	0.0054	566.07	678.89	3.358
91	5	6	2.5	11	H	320	590	False	80.0	1009.685	0.0071	619.49	742.27	3.004
91	6	6	2.5	11	H	320	590	False	80.0	438.655	0.0099	710.615	798.43	2.642
91	7	6	2.5	11	H	320	590	False	80.0	229.07	0.013	827.395	849.21	2.36
91	8	6	2.5	11	H	320	590	False	80.0	138.73	0.0163	876.43	895.8	2.142
91	9	6	2.5	11	H	320	590	False	80.0	85.25	0.0207	902.64	939.01	1.931
91	10	6	2.5	11	H	320	590	False	80.0	54.295	0.0258	929.93	979.43	1.735
92	1	5	2.5	25	H	320	550	False	80.0	72897.905	0.0021	390.535	419.35	4.863
92	2	5	2.5	25	H	320	550	False	80.0	11147.035	0.0033	426.27	553.34	4.047
92	3	5	2.5	25	H	320	550	False	80.0	4044.61	0.0045	472.985	650.77	3.607
92	4	5	2.5	25	H	320	550	False	80.0	2152.265	0.0055	511.51	730.13	3.333
92	5	5	2.5	25	H	320	550	False	80.0	1112.41	0.0069	551.26	798.3	3.046
92	6	5	2.5	25	H	320	550	False	80.0	507.555	0.0093	624.24	858.69	2.705
92	7	5	2.5	25	H	320	550	False	80.0	226.38	0.0131	742.845	913.31	2.355
92	8	5	2.5	25	H	320	550	False	80.0	111.715	0.0182	766.28	963.42	2.048
92	9	5	2.5	25	H	320	550	False	80.0	69.405	0.0229	787.03	1009.89	1.841
92	10	5	2.5	25	H	320	550	False	80.0	46.58	0.0278	810.93	1053.36	1.668
93	1	5	2.5	23	N	330	540	True	80.0	35490315.195	0.0017	220.65	415.78	7.55
93	2	5	2.5	23	N	330	540	True	80.0	1666934.1	0.0025	359.9	548.62	6.222
93	3	5	2.5	23	N	330	540	True	80.0	131270.8	0.0031	475.3	645.22	5.118
93	4	5	2.5	23	N	330	540	True	80.0	26953.03	0.0035	569.58	723.91	4.431
93	5	5	2.5	23	N	330	540	True	80.0	5648.69	0.0041	691.725	791.5	3.752
93	6	5	2.5	23	N	330	540	True	80.0	549.685	0.007	779.385	851.38	2.74
93	7	5	2.5	23	N	330	540	True	80.0	77.005	0.013	872.295	905.53	1.887
93	8	5	2.5	23	N	330	540	True	80.0	34.58	0.0178	911.34	955.21	1.539
93	9	5	2.5	23	N	330	540	True	80.0	18.05	0.0237	939.875	1001.29	1.256
93	10	5	2.5	23	N	330	540	True	80.0	16.075	0.0305	970.455	1044.39	1.206
94	1	4	2.5	15	N	330	540	True	80.0	21614990.745	0.0018	230.835	409.13	7.335
94	2	4	2.5	15	N	330	540	True	80.0	963333.565	0.0026	381.985	539.85	5.984
94	3	4	2.5	15	N	330	540	True	80.0	86438.805	0.0032	498.02	634.9	4.937
94	4	4	2.5	15	N	330	540	True	80.0	18314.835	0.0037	596.395	712.33	4.263
94	5	4	2.5	15	N	330	540	True	80.0	2555.605	0.0048	771.43	778.84	3.407
94	6	4	2.5	15	N	330	540	True	80.0	284.165	0.0084	808.19	837.76	2.454
94	7	4	2.5	15	N	330	540	True	80.0	71.77	0.0133	876.475	891.04	1.856
94	8	4	2.5	15	N	330	540	True	80.0	33.29	0.0181	913.755	939.93	1.522
94	9	4	2.5	15	N	330	540	True	80.0	18.085	0.0237	940.085	985.27	1.257
94	10	4	2.5	15	N	330	540	True	80.0	15.575	0.0303	970.045	1027.68	1.192
95	1	4	4.5	17	N	360	640	True	80.0	3536959.055	0.0023	283.79	423.27	6.549
95	2	4	4.5	17	N	360	640	True	80.0	315070.615	0.0031	401.495	558.5	5.498
95	3	4	4.5	17	N	360	640	True	80.0	84480.485	0.0037	522.23	656.85	4.927
95	4	4	4.5	17	N	360	640	True	80.0	15969.005	0.0044	659.75	736.95	4.203
95	5	4	4.5	17	N	360	640	True	80.0	605.195	0.006	997.005	805.75	2.782
95	6	4	4.5	17	N	360	640	True	80.0	155.53	0.0078	1131.76	866.71	2.192
95	7	4	4.5	17	N	360	640	True	80.0	35.985	0.0119	1226.925	921.84	1.556
95	8	4	4.5	17	N	360	640	True	80.0	14.795	0.0165	1277.025	972.41	1.17
95	9	4	4.5	17	N	360	640	True	80.0	13.59	0.0218	1327.93	1019.32	1.133
95	10	4	4.5	17	N	360	640	True	80.0	13.725	0.0297	1367.705	1063.2	1.138
96	1	8	6.5	25	N	415	620	False	156.0	289858.0	0.0021	457.45	344.1	5.462
96	2	8	6.5	25	N	415	620	False	156.0	32968.38	0.0032	488.57	454.04	4.518
96	3	8	6.5	25	N	415	620	False	156.0	10189.355	0.0041	488.895	533.99	4.008
96	4	8	6.5	25	N	415	620	False	156.0	4697.5	0.0049	505.92	599.11	3.672
96	5	8	6.5	25	N	415	620	False	156.0	2567.825	0.0057	504.445	655.05	3.41
96	6	8	6.5	25	N	415	620	False	156.0	726.59	0.0083	532.465	704.6	2.861
96	7	8	6.5	25	N	415	620	False	156.0	248.03	0.0122	564.67	749.42	2.395
96	8	8	6.5	25	N	415	620	False	156.0	123.18	0.0161	588.485	790.53	2.091
96	9	8	6.5	25	N	415	620	False	156.0	69.09	0.0208	605.665	828.67	1.839
96	10	8	6.5	25	N	415	620	False	156.0	40.6	0.0265	626.5	864.34	1.609
97	1	4	6.5	15	H	325	325	False	80.0	595292.075	0.0017	300.805	221.54	5.775
97	2	4	6.5	15	H	325	325	False	80.0	57305.64	0.0027	306.27	292.33	4.758
97	3	4	6.5	15	H	325	325	False	80.0	17103.285	0.0036	324.275	343.8	4.233
97	4	4	6.5	15	H	325	325	False	80.0	3478.095	0.0056	361.935	385.73	3.541
97	5	4	6.5	15	H	325	325	False	80.0	838.645	0.0089	406.735	421.74	2.924
97	6	4	6.5	15	H	325	325	False	80.0	377.56	0.0122	436.76	453.65	2.577
97	7	4	6.5	15	H	325	325	False	80.0	208.055	0.0156	461.5	482.5	2.318
97	8	4	6.5	15	H	325	325	False	80.0	127.7	0.0195	480.255	508.97	2.106
97	9	4	6.5	15	H	325	325	False	80.0	82.96	0.0237	499.435	533.52	1.919
97	10	4	6.5	15	H	325	325	False	80.0	56.855	0.0283	519.635	556.49	1.755
98	1	4	4.5	13	N	360	640	False	80.0	63217.27	0.0022	445.11	340.16	4.801
98	2	4	4.5	13	N	360	640	False	80.0	11838.735	0.0033	457.405	448.84	4.073
98	3	4	4.5	13	N	360	640	False	80.0	4717.645	0.0042	472.655	527.87	3.674
98	4	4	4.5	13	N	360	640	False	80.0	2542.12	0.005	492.67	592.25	3.405
98	5	4	4.5	13	N	360	640	False	80.0	1376.965	0.0061	511.71	647.54	3.139
98	6	4	4.5	13	N	360	640	False	80.0	346.115	0.0101	564.925	696.53	2.539
98	7	4	4.5	13	N	360	640	False	80.0	168.15	0.0137	595.265	740.83	2.226
98	8	4	4.5	13	N	360	640	False	80.0	96.19	0.0176	620.115	781.47	1.983
98	9	4	4.5	13	N	360	640	False	80.0	59.61	0.0221	639.775	819.17	1.775
98	10	4	4.5	13	N	360	640	False	80.0	37.72	0.0276	663.43	854.43	1.577
99	1	4	2.5	27	H	415	620	False	80.0	429871.98	0.0019	407.155	443.25	5.633
99	2	4	2.5	27	H	415	620	False	80.0	28266.425	0.0033	425.905	584.88	4.451
99	3	4	2.5	27	H	415	620	False	80.0	6973.6	0.0045	473.83	687.86	3.843
99	4	4	2.5	27	H	415	620	False	80.0	2879.045	0.0057	513.845	771.75	3.459
99	5	4	2.5	27	H	415	620	False	80.0	1224.61	0.0073	553.29	843.8	3.088
99	6	4	2.5	27	H	415	620	False	80.0	460.895	0.0103	608.35	907.64	2.664
99	7	4	2.5	27	H	415	620	False	80.0	218.865	0.0137	683.405	965.36	2.34
99	8	4	2.5	27	H	415	620	False	80.0	134.345	0.0167	769.49	1018.33	2.128
99	9	4	2.5	27	H	415	620	False	80.0	85.475	0.0205	869.4	1067.45	1.932
99	10	4	2.5	27	H	415	620	False	80.0	61.19	0.0239	972.905	1113.4	1.787
100	1	6	6.5	23	N	270	500	False	116.0	44853.165	0.0023	350.62	288.4	4.652
100	2	6	6.5	23	N	270	500	False	116.0	11136.65	0.0034	360.08	380.54	4.047
100	3	6	6.5	23	N	270	500	False	116.0	5464.225	0.0042	367.855	447.55	3.738
100	4	6	6.5	23	N	270	500	False	116.0	3293.7	0.0049	384.985	502.13	3.518
100	5	6	6.5	23	N	270	500	False	116.0	997.54	0.0075	419.235	549.01	2.999
100	6	6	6.5	23	N	270	500	False	116.0	385.39	0.0111	454.28	590.54	2.586
100	7	6	6.5	23	N	270	500	False	116.0	214.215	0.0145	476.265	628.1	2.331
100	8	6	6.5	23	N	270	500	False	116.0	130.21	0.0184	495.845	662.56	2.115
100	9	6	6.5	23	N	270	500	False	116.0	84.365	0.0227	533.585	694.52	1.926
100	10	6	6.5	23	N	270	500	False	116.0	56.265	0.0277	578.22	724.42	1.75
101	1	8	2.5	25	N	320	590	False	92.0	2801344.0	0.0015	287.68	385.29	6.447
101	2	8	2.5	25	N	320	590	False	92.0	59802.005	0.0022	435.555	508.39	4.777
101	3	8	2.5	25	N	320	590	False	92.0	20354.175	0.0029	431.695	597.91	4.309
101	4	8	2.5	25	N	320	590	False	92.0	7917.88	0.0038	444.76	670.83	3.899
101	5	8	2.5	25	N	320	590	False	92.0	3059.8	0.0049	472.945	733.46	3.486
101	6	8	2.5	25	N	320	590	False	92.0	682.135	0.008	524.94	788.95	2.834
101	7	8	2.5	25	N	320	590	False	92.0	177.285	0.0137	578.2	839.13	2.249
101	8	8	2.5	25	N	320	590	False	92.0	88.44	0.0188	607.815	885.16	1.947
101	9	8	2.5	25	N	320	590	False	92.0	53.825	0.0238	629.33	927.87	1.731
101	10	8	2.5	25	N	320	590	False	92.0	33.68	0.0298	662.16	967.8	1.527
102	1	2	10.5	29	H	415	620	False	80.0	109963.52	0.0026	406.77	326.4	5.041
102	2	2	10.5	29	H	415	620	False	80.0	16515.635	0.0038	415.11	430.69	4.218
102	3	2	10.5	29	H	415	620	False	80.0	5781.525	0.0048	437.615	506.52	3.762
102	4	2	10.5	29	H	415	620	False	80.0	1763.355	0.0067	465.385	568.29	3.246
102	5	2	10.5	29	H	415	620	False	80.0	608.835	0.0094	563.705	621.35	2.784
102	6	2	10.5	29	H	415	620	False	80.0	282.115	0.0124	657.79	668.36	2.45
102	7	2	10.5	29	H	415	620	False	80.0	164.14	0.0154	817.26	710.87	2.215
102	8	2	10.5	29	H	415	620	False	80.0	99.57	0.0192	1007.96	749.87	1.998
102	9	2	10.5	29	H	415	620	False	80.0	61.64	0.0238	1067.845	786.04	1.79
102	10	2	10.5	29	H	415	620	False	80.0	36.84	0.0302	1130.585	819.88	1.566
103	1	5	2.5	19	N	330	540	True	80.0	29403971.64	0.0018	224.455	413.19	7.468
103	2	5	2.5	19	N	330	540	True	80.0	1334506.57	0.0026	368.7	545.21	6.125
103	3	5	2.5	19	N	330	540	True	80.0	110777.59	0.0031	484.385	641.2	5.044
103	4	5	2.5	19	N	330	540	True	80.0	23281.92	0.0036	579.47	719.4	4.367
103	5	5	2.5	19	N	330	540	True	80.0	2706.195	0.0045	765.15	786.57	3.432
103	6	5	2.5	19	N	330	540	True	80.0	401.08	0.0076	792.35	846.07	2.603
103	7	5	2.5	19	N	330	540	True	80.0	74.77	0.0132	874.175	899.89	1.874
103	8	5	2.5	19	N	330	540	True	80.0	33.93	0.018	912.625	949.26	1.531
103	9	5	2.5	19	N	330	540	True	80.0	18.16	0.0236	939.81	995.05	1.259
103	10	5	2.5	19	N	330	540	True	80.0	16.285	0.0303	969.825	1037.88	1.212
104	1	2	6.5	23	H	325	325	False	80.0	558612.6	0.0017	293.8	272.57	5.747
104	2	2	6.5	23	H	325	325	False	80.0	58031.76	0.0027	306.14	359.66	4.764
104	3	2	6.5	23	H	325	325	False	80.0	19099.225	0.0035	321.935	422.99	4.281
104	4	2	6.5	23	H	325	325	False	80.0	4581.035	0.0051	354.65	474.57	3.661
104	5	2	6.5	23	H	325	325	False	80.0	934.255	0.0086	403.075	518.88	2.97
104	6	2	6.5	23	H	325	325	False	80.0	369.79	0.0123	437.535	558.14	2.568
104	7	2	6.5	23	H	325	325	False	80.0	200.605	0.0158	463.26	593.63	2.302
104	8	2	6.5	23	H	325	325	False	80.0	120.02	0.02	482.81	626.2	2.079
104	9	2	6.5	23	H	325	325	False	80.0	76.895	0.0246	503.255	656.41	1.886
104	10	2	6.5	23	H	325	325	False	80.0	51.605	0.0295	525.44	684.67	1.713
105	1	1	6.5	25	N	460	460	False	80.0	93856.935	0.0029	425.87	418.01	4.972
105	2	1	6.5	25	N	460	460	False	80.0	9472.225	0.0044	467.485	551.57	3.976
105	3	1	6.5	25	N	460	460	False	80.0	3024.11	0.0057	501.545	648.69	3.481
105	4	1	6.5	25	N	460	460	False	80.0	1394.825	0.0068	528.865	727.8	3.145
105	5	1	6.5	25	N	460	460	False	80.0	460.335	0.0094	574.55	795.75	2.663
105	6	1	6.5	25	N	460	460	False	80.0	172.06	0.0131	622.84	855.95	2.236
105	7	1	6.5	25	N	460	460	False	80.0	79.69	0.0174	666.01	910.39	1.901
105	8	1	6.5	25	N	460	460	False	80.0	51.77	0.0209	687.91	960.34	1.714
105	9	1	6.5	25	N	460	460	False	80.0	31.975	0.0257	718.115	1006.67	1.505
105	10	1	6.5	25	N	460	460	False	80.0	22.955	0.0296	743.04	1050.0	1.361
106	1	1	3.5	29	H	290	570	False	80.0	25153.965	0.0026	350.615	344.15	4.401
106	2	1	3.5	29	H	290	570	False	80.0	5548.23	0.004	379.67	454.11	3.744
106	3	1	3.5	29	H	290	570	False	80.0	2441.81	0.0053	401.385	534.07	3.388
106	4	1	3.5	29	H	290	570	False	80.0	1170.83	0.0069	426.815	599.21	3.068
106	5	1	3.5	29	H	290	570	False	80.0	520.755	0.0096	453.6	655.15	2.717
106	6	1	3.5	29	H	290	570	False	80.0	212.745	0.0143	488.045	704.71	2.328
106	7	1	3.5	29	H	290	570	False	80.0	118.52	0.0189	510.55	749.53	2.074
106	8	1	3.5	29	H	290	570	False	80.0	78.06	0.0232	527.69	790.66	1.892
106	9	1	3.5	29	H	290	570	False	80.0	59.945	0.0264	569.08	828.8	1.778
106	10	1	3.5	29	H	290	570	False	80.0	46.84	0.0297	643.39	864.47	1.671
107	1	5	9.5	23	H	300	480	False	126.0	56105.935	0.0021	357.665	270.61	4.749
107	2	5	9.5	23	H	300	480	False	126.0	9859.905	0.0034	375.86	357.07	3.994
107	3	5	9.5	23	H	300	480	False	126.0	3898.78	0.0045	401.195	419.95	3.591
107	4	5	9.5	23	H	300	480	False	126.0	1360.79	0.0065	433.09	471.16	3.134
107	5	5	9.5	23	H	300	480	False	126.0	620.83	0.0088	513.605	515.15	2.793
107	6	5	9.5	23	H	300	480	False	126.0	329.455	0.0115	593.085	554.12	2.518
107	7	5	9.5	23	H	300	480	False	126.0	191.935	0.0147	627.59	589.37	2.283
107	8	5	9.5	23	H	300	480	False	126.0	111.57	0.019	661.175	621.7	2.048
107	9	5	9.5	23	H	300	480	False	126.0	67.545	0.0243	692.22	651.69	1.83
107	10	5	9.5	23	H	300	480	False	126.0	42.945	0.0303	719.435	679.75	1.633
108	1	3	3.5	19	H	460	460	False	80.0	199773.525	0.0025	417.505	418.01	5.301
108	2	3	3.5	19	H	460	460	False	80.0	17797.685	0.0039	450.035	551.57	4.25
108	3	3	3.5	19	H	460	460	False	80.0	5292.96	0.005	485.47	648.69	3.724
108	4	3	3.5	19	H	460	460	False	80.0	2005.68	0.0063	514.76	727.8	3.302
108	5	3	3.5	19	H	460	460	False	80.0	550.41	0.0089	566.68	795.75	2.741
108	6	3	3.5	19	H	460	460	False	80.0	166.955	0.0132	623.84	855.95	2.223
108	7	3	3.5	19	H	460	460	False	80.0	83.08	0.0172	663.61	910.39	1.919
108	8	3	3.5	19	H	460	460	False	80.0	48.745	0.0215	690.815	960.34	1.688
108	9	3	3.5	19	H	460	460	False	80.0	32.735	0.0254	715.96	1006.67	1.515
108	10	3	3.5	19	H	460	460	False	80.0	22.88	0.0297	742.775	1050.0	1.359
109	1	6	10.5	23	N	325	325	False	164.0	874701.0	0.0015	305.945	224.79	5.942
109	2	6	10.5	23	N	325	325	False	164.0	173306.325	0.0022	297.06	296.62	5.239
109	3	6	10.5	23	N	325	325	False	164.0	44542.955	0.0029	308.835	348.85	4.649
109	4	6	10.5	23	N	325	325	False	164.0	2916.49	0.0059	367.04	391.39	3.465
109	5	6	10.5	23	N	325	325	False	164.0	836.94	0.0089	406.835	427.93	2.923
109	6	6	10.5	23	N	325	325	False	164.0	399.605	0.0119	434.76	460.31	2.602
109	7	6	10.5	23	N	325	325	False	164.0	216.34	0.0154	459.7	489.58	2.335
109	8	6	10.5	23	N	325	325	False	164.0	126.84	0.0195	480.565	516.44	2.103
109	9	6	10.5	23	N	325	325	False	164.0	77.92	0.0244	502.61	541.36	1.892
109	10	6	10.5	23	N	325	325	False	164.0	50.34	0.0299	526.97	564.66	1.702
110	1	8	4.5	19	N	360	640	True	124.0	4248018.895	0.0022	279.145	427.15	6.628
110	2	8	4.5	19	N	360	640	True	124.0	365346.8	0.003	391.595	563.63	5.563
110	3	8	4.5	19	N	360	640	True	124.0	95695.925	0.0036	511.74	662.87	4.981
110	4	8	4.5	19	N	360	640	True	124.0	27513.71	0.0042	621.495	743.71	4.44
110	5	8	4.5	19	N	360	640	True	124.0	750.665	0.0059	966.92	813.14	2.875
110	6	8	4.5	19	N	360	640	True	124.0	171.035	0.0076	1131.08	874.66	2.233
110	7	8	4.5	19	N	360	640	True	124.0	42.025	0.0114	1214.54	930.29	1.624
110	8	8	4.5	19	N	360	640	True	124.0	16.785	0.0157	1267.62	981.33	1.225
110	9	8	4.5	19	N	360	640	True	124.0	14.45	0.0215	1325.305	1028.67	1.16
110	10	8	4.5	19	N	360	640	True	124.0	15.315	0.0298	1367.785	1072.95	1.185
111	1	2	8.5	27	H	320	590	False	80.0	36427.445	0.0024	384.855	336.12	4.561
111	2	2	8.5	27	H	320	590	False	80.0	7445.555	0.0037	405.435	443.51	3.872
111	3	2	8.5	27	H	320	590	False	80.0	2794.17	0.005	433.85	521.6	3.446
111	4	2	8.5	27	H	320	590	False	80.0	929.62	0.0073	472.085	585.21	2.968
111	5	2	8.5	27	H	320	590	False	80.0	392.155	0.0103	503.145	639.85	2.593
111	6	2	8.5	27	H	320	590	False	80.0	209.24	0.0136	566.52	688.26	2.321
111	7	2	8.5	27	H	320	590	False	80.0	130.995	0.0168	651.235	732.03	2.117
111	8	2	8.5	27	H	320	590	False	80.0	88.05	0.0204	809.93	772.19	1.945
111	9	2	8.5	27	H	320	590	False	80.0	58.5	0.0248	927.24	809.44	1.767
111	10	2	8.5	27	H	320	590	False	80.0	39.02	0.0302	968.705	844.29	1.591
112	1	7	7.5	19	H	415	620	False	150.0	49108.865	0.003	403.58	323.88	4.691
112	2	7	7.5	19	H	415	620	False	150.0	7769.79	0.0045	430.17	427.36	3.89
112	3	7	7.5	19	H	415	620	False	150.0	2443.525	0.0061	456.62	502.6	3.388
112	4	7	7.5	19	H	415	620	False	150.0	751.83	0.0087	493.205	563.9	2.876
112	5	7	7.5	19	H	415	620	False	150.0	349.91	0.0114	579.26	616.55	2.544
112	6	7	7.5	19	H	415	620	False	150.0	205.48	0.0141	742.26	663.19	2.313
112	7	7	7.5	19	H	415	620	False	150.0	132.14	0.0169	905.66	705.37	2.121
112	8	7	7.5	19	H	415	620	False	150.0	86.935	0.0204	1024.33	744.07	1.939
112	9	7	7.5	19	H	415	620	False	150.0	56.185	0.0249	1084.23	779.96	1.75
112	10	7	7.5	19	H	415	620	False	150.0	37.44	0.03	1137.105	813.54	1.573
113	1	3	6.5	27	H	330	540	False	80.0	42600.94	0.0024	392.775	367.01	4.629
113	2	3	6.5	27	H	330	540	False	80.0	7755.35	0.0037	415.03	484.28	3.89
113	3	3	6.5	27	H	330	540	False	80.0	3340.85	0.0047	440.55	569.55	3.524
113	4	3	6.5	27	H	330	540	False	80.0	1407.41	0.0062	466.99	639.01	3.148
113	5	3	6.5	27	H	330	540	False	80.0	550.755	0.0089	501.41	698.67	2.741
113	6	3	6.5	27	H	330	540	False	80.0	271.12	0.0119	562.415	751.52	2.433
113	7	3	6.5	27	H	330	540	False	80.0	152.915	0.0153	727.21	799.32	2.184
113	8	3	6.5	27	H	330	540	False	80.0	93.005	0.0194	770.245	843.18	1.969
113	9	3	6.5	27	H	330	540	False	80.0	58.725	0.0242	807.84	883.85	1.769
113	10	3	6.5	27	H	330	540	False	80.0	37.565	0.0301	847.065	921.9	1.575
114	1	6	7.5	29	H	290	570	False	128.0	49047.45	0.0022	343.93	327.96	4.691
114	2	6	7.5	29	H	290	570	False	128.0	9387.895	0.0035	365.255	432.75	3.973
114	3	6	7.5	29	H	290	570	False	128.0	3216.915	0.0048	393.45	508.95	3.507
114	4	6	7.5	29	H	290	570	False	128.0	1032.48	0.0073	430.195	571.02	3.014
114	5	6	7.5	29	H	290	570	False	128.0	424.855	0.0105	467.93	624.33	2.628
114	6	6	7.5	29	H	290	570	False	128.0	231.76	0.0137	555.39	671.56	2.365
114	7	6	7.5	29	H	290	570	False	128.0	144.13	0.0172	699.08	714.27	2.159
114	8	6	7.5	29	H	290	570	False	128.0	96.445	0.0209	849.055	753.46	1.984
114	9	6	7.5	29	H	290	570	False	128.0	65.18	0.0253	886.905	789.81	1.814
114	10	6	7.5	29	H	290	570	False	128.0	44.72	0.0304	929.24	823.81	1.651
115	1	8	3.5	21	H	460	460	False	108.0	194248.365	0.0025	417.78	423.43	5.288
115	2	8	3.5	21	H	460	460	False	108.0	17326.745	0.004	450.705	558.72	4.239
115	3	8	3.5	21	H	460	460	False	108.0	5160.455	0.005	486.12	657.09	3.713
115	4	8	3.5	21	H	460	460	False	108.0	1909.63	0.0063	516.515	737.23	3.281
115	5	8	3.5	21	H	460	460	False	108.0	566.895	0.0088	565.495	806.06	2.754
115	6	8	3.5	21	H	460	460	False	108.0	165.885	0.0132	624.155	867.04	2.22
115	7	8	3.5	21	H	460	460	False	108.0	76.51	0.0178	667.37	922.18	1.884
115	8	8	3.5	21	H	460	460	False	108.0	47.84	0.0216	691.895	972.78	1.68
115	9	8	3.5	21	H	460	460	False	108.0	32.435	0.0255	716.6	1019.71	1.511
115	10	8	3.5	21	H	460	460	False	108.0	22.675	0.0298	743.51	1063.6	1.356
116	1	5	3.5	11	N	460	460	False	80.0	309356.94	0.0023	415.56	373.99	5.49
116	2	5	3.5	11	N	460	460	False	80.0	28464.215	0.0036	441.39	493.49	4.454
116	3	5	3.5	11	N	460	460	False	80.0	7980.385	0.0046	472.36	580.38	3.902
116	4	5	3.5	11	N	460	460	False	80.0	2182.025	0.0061	512.175	651.16	3.339
116	5	5	3.5	11	N	460	460	False	80.0	359.045	0.0102	585.895	711.95	2.555
116	6	5	3.5	11	N	460	460	False	80.0	157.28	0.0135	627.26	765.81	2.197
116	7	5	3.5	11	N	460	460	False	80.0	85.8	0.0169	662.07	814.52	1.933
116	8	5	3.5	11	N	460	460	False	80.0	52.2	0.0208	687.45	859.21	1.718
116	9	5	3.5	11	N	460	460	False	80.0	33.005	0.0253	715.925	900.66	1.519
116	10	5	3.5	11	N	460	460	False	80.0	21.765	0.0303	747.395	939.42	1.338
117	1	6	5.5	23	H	270	500	False	104.0	63153.185	0.002	319.365	309.61	4.8
117	2	6	5.5	23	H	270	500	False	104.0	11341.825	0.0033	339.265	408.53	4.055
117	3	6	5.5	23	H	270	500	False	104.0	3872.005	0.0046	365.72	480.47	3.588
117	4	6	5.5	23	H	270	500	False	104.0	1207.94	0.007	401.285	539.06	3.082
117	5	6	5.5	23	H	270	500	False	104.0	518.07	0.0099	429.18	589.39	2.714
117	6	6	5.5	23	H	270	500	False	104.0	290.67	0.0129	504.235	633.98	2.463
117	7	6	5.5	23	H	270	500	False	104.0	180.615	0.016	618.8	674.3	2.257
117	8	6	5.5	23	H	270	500	False	104.0	117.925	0.0198	651.28	711.3	2.072
117	9	6	5.5	23	H	270	500	False	104.0	75.955	0.0245	680.44	745.61	1.881
117	10	6	5.5	23	H	270	500	False	104.0	50.31	0.03	711.24	777.7	1.702
118	1	1	10.5	27	N	415	620	False	80.0	146805.895	0.0024	402.1	340.25	5.167
118	2	1	10.5	27	N	415	620	False	80.0	20207.475	0.0036	412.945	448.96	4.306
118	3	1	10.5	27	N	415	620	False	80.0	6890.285	0.0046	433.33	528.01	3.838
118	4	1	10.5	27	N	415	620	False	80.0	3326.995	0.0056	449.64	592.41	3.522
118	5	1	10.5	27	N	415	620	False	80.0	1505.635	0.007	470.385	647.72	3.178
118	6	1	10.5	27	N	415	620	False	80.0	452.345	0.0104	504.64	696.72	2.655
118	7	1	10.5	27	N	415	620	False	80.0	203.655	0.0141	529.62	741.03	2.309
118	8	1	10.5	27	N	415	620	False	80.0	108.495	0.0185	550.12	781.69	2.035
118	9	1	10.5	27	N	415	620	False	80.0	62.945	0.0236	568.215	819.4	1.799
118	10	1	10.5	27	N	415	620	False	80.0	37.775	0.0298	590.185	854.67	1.577
119	1	1	2.5	13	H	460	460	False	80.0	113487.41	0.0028	423.725	394.36	5.055
119	2	1	2.5	13	H	460	460	False	80.0	11939.94	0.0042	460.855	520.36	4.077
119	3	1	2.5	13	H	460	460	False	80.0	3540.115	0.0055	496.825	611.99	3.549
119	4	1	2.5	13	H	460	460	False	80.0	1524.73	0.0067	525.33	686.62	3.183
119	5	1	2.5	13	H	460	460	False	80.0	673.545	0.0084	559.26	750.73	2.828
119	6	1	2.5	13	H	460	460	False	80.0	230.855	0.0117	609.13	807.52	2.363
119	7	1	2.5	13	H	460	460	False	80.0	95.51	0.0163	655.23	858.88	1.98
119	8	1	2.5	13	H	460	460	False	80.0	53.165	0.0207	686.43	906.01	1.726
119	9	1	2.5	13	H	460	460	False	80.0	34.08	0.025	713.735	949.71	1.532
119	10	1	2.5	13	H	460	460	False	80.0	22.87	0.0297	743.35	990.59	1.359
120	1	3	4.5	15	H	330	540	False	80.0	21394.53	0.0028	399.95	355.94	4.33
120	2	3	4.5	15	H	330	540	False	80.0	4778.49	0.0042	428.905	469.67	3.679
120	3	3	4.5	15	H	330	540	False	80.0	1932.17	0.0056	456.15	552.37	3.286
120	4	3	4.5	15	H	330	540	False	80.0	741.45	0.0079	491.14	619.73	2.87
120	5	3	4.5	15	H	330	540	False	80.0	350.225	0.0107	538.04	677.59	2.544
120	6	3	4.5	15	H	330	540	False	80.0	210.665	0.0133	586.72	728.85	2.324
120	7	3	4.5	15	H	330	540	False	80.0	138.735	0.016	700.09	775.21	2.142
120	8	3	4.5	15	H	330	540	False	80.0	90.53	0.0196	754.16	817.74	1.957
120	9	3	4.5	15	H	330	540	False	80.0	60.11	0.024	787.81	857.19	1.779
120	10	3	4.5	15	H	330	540	False	80.0	39.13	0.0295	822.575	894.09	1.593
